# Supplementary material for: Elucidate senescence-related gene signature and immune infiltration landscape in abdominal aortic aneurysm
Source: PLoS One. 2026 Jan 20;21(1):e0340976. doi: 10.1371/journal.pone.0340976 (PMC12818648; doi:10.1371/journal.pone.0340976)
Supplement: S1 Table — (XLSX) [file pone.0340976.s005.xlsx]

## Sheet: Supplementary Table 1
Supplementary Table 1. List of senescence-related genes.
E2F1	RBL1	EED	POT1	PTGER4
E2F3	ROMO1	EHMT1	RAD50	PTGES
NF1	RSL1D1	EHMT2	RB1	PTGIS
PTEN	RWDD1	EP400	RBBP4	PTGS1
ABI3	SERPINE1	ERF	RBBP7	PTGS2
ABL1	SIRT1	ETS1	RELA	TBXAS1
AKT3	SLC30A10	ETS2	RING1	ASAH1
ARG2	SMC5	EZH2	RNF2	CERS2
ARNTL	SMC6	FOS	RPS27A	CERS4
ATM	SOD1	H1-0	RPS6KA1	DEGS1
ATR	SPI1	H1-1	RPS6KA2	GLB1
B2M	SRF	H1-2	RPS6KA3	KDSR
BCL2	TBX2	H1-3	SCMH1	MTOR
BCL6	TBX3	H1-4	SP1	PRKCA
BGLAP	TERC	H1-5	STAT3	PRKCB
BMPR1A	TERF2	H2AB1	SUZ12	RPP38
BRCA2	TERT	H2AC14	TERF1	S1PR1
CALR	TP53	H2AC20	TERF2IP	S1PR2
CDK1	TP63	H2AC4	TFDP1	S1PR5
CDK2	TWIST1	H2AC6	TFDP2	SGMS2
CDK6	ULK3	H2AC7	TINF2	SGPP1
CDKN1A	VASH1	H2AC8	TNIK	SMPD3
CDKN1B	WNT1	H2AJ	TNRC6A	SPHK1
CDKN2A	WNT16	H2AZ1	TNRC6B	SPTLC1
CDKN2B	WRN	H2AZ2	TNRC6C	UGCG
CGAS	YBX1	H2BC1	TXN	BRAF
CHEK1	YPEL3	H2BC10	UBA52	FH
CHEK2	ZKSCAN3	H2BC11	UBB	ME1
CITED2	ZMIZ1	H2BC12	UBC	ME2
CTC1	ZMPSTE24	H2BC13	UBE2C	PDHA1
DNAJA3	ZNF277	H2BC14	UBE2D1	PDK1
ECRG4	ADRA1A	H2BC15	UBE2E1	PDP2
EEF1E1	AVPR1A	H2BC17	UBE2S
ERCC1	AVPR1B	H2BC21	UBN1
FBXO5	CISD2	H2BC3	VENTX
FOXM1	COMP	H2BC4	ALDOC
FZR1	COQ7	H2BC5	ENO1
H2AX	CRYAB	H2BC6	G6PD
HLA-G	DDC	H2BC7	GAPDH
HMGA1	EDN1	H2BC8	HK1
HMGA2	EDNRA	H2BC9	LDHA
HRAS	GBA	H2BS1	PGK1
ID2	GHRHR	H2BU1	PKM
IGF1R	GNA11	H3-3A	PRKAA1
ING2	GNA12	H3-3B	AADAT
KAT5	GNA13	H3-4	ACMSD
KAT6A	HELT	H3C1	AFMID
KIR2DL4	HYAL2	H3C10	AHR
LIMS1	IDE	H3C11	EIF2AK1
LMNA	INHBB	H3C12	EIF2AK4
MAGEA2	INPP5D	H3C13	FOXO1
MAGEA2B	LEP	H3C14	HAAO
MAP2K1	LRRK2	H3C15	IDO1
MAP2K3	MSH2	H3C2	IDO2
MAP2K4	MSH6	H3C3	IFNG
MAP2K6	NR5A1	H3C4	IL1R2
MAP2K7	PRDM2	H3C6	KLF5
MAP3K3	RAD54B	H3C7	KMO
MAP3K5	RAD54L	H3C8	KYNU
MAPK10	RNF165	H4-16	NOS1
MAPK11	SEC63	H4C1	QPRT
MAPK14	SERP1	H4C11	TDO2
MAPK8	SLC1A2	H4C12	TLR4
MAPK9	TFCP2L1	H4C13	TNF
MAPKAPK5	TH	H4C14	CCL27
MARCHF5	TREX1	H4C15	ELAVL1
MIF	ACD	H4C2	GOT1
MIR10A	AGO1	H4C3	GOT2
MIR146A	AGO3	H4C4	IL1B
MIR17	AGO4	H4C5	MDH1
MIR188	ANAPC1	H4C6	MDH2
MIR20B	ANAPC10	H4C8	NAMPT
MIR21	ANAPC11	H4C9	NMNAT2
MIR217	ANAPC15	HIRA	PARP1
MIR22	ANAPC16	ID1	SCO2
MIR342	ANAPC2	IFNB1	SIRT2
MIR34A	ANAPC4	IGFBP7	SIRT3
MIR370	ANAPC5	IL1A	SIRT5
MIR543	ANAPC7	IL6	SLC2A1
MIR590	ASF1A	JUN	SLC2A4
MME	BMI1	KDM6B	ADCY3
MNT	CABIN1	LMNB1	ALOX12
MORC3	CBX2	MAP4K4	ALOX15
NEK4	CBX4	MAPK1	ALOX15B
NEK6	CBX6	MAPK3	ALOX5
NOX4	CBX8	MAPK7	ALOX5AP
NPM1	CCNA1	MAPKAPK2	CYSLTR1
NSMCE2	CCNA2	MAPKAPK3	GNAI1
NUAK1	CCNE1	MDM2	GNAQ
NUP62	CCNE2	MDM4	GNAS
OPA1	CDC16	MINK1	IGFBP5
PAWR	CDC23	MIR24-1	LTA4H
PDCD4	CDC26	MIR24-2	LTC4S
PLA2R1	CDC27	MOV10	PLA2G4A
PLK2	CDK4	MRE11	PLCB1
PML	CDKN2C	NBN	PRXL2B
PNPT1	CDKN2D	NFKB1	PTGDS
PRELP	CEBPB	PHC1	PTGER1
PRKCD	CXCL8	PHC2	PTGER2
PRMT6	E2F2	PHC3	PTGER3
