# Supplementary material for: Elucidate senescence-related gene signature and immune infiltration landscape in abdominal aortic aneurysm
Source: PLoS One. 2026 Jan 20;21(1):e0340976. doi: 10.1371/journal.pone.0340976 (PMC12818648; doi:10.1371/journal.pone.0340976)
Supplement: S2 Table — (XLSX) [file pone.0340976.s006.xlsx]

## Sheet: Supplementary Table 2
Supplementary Table 2. WGCNA results of module colors to genes.
Module color	Gene
blue	RPL26
blue	AF023158
magenta	ACTC1
white	VPREB3
white	CD19
blue	HBG2
magenta	DES
grey60	AL697923
white	CXCL13
darkturquoise	SIK1
white	HLA-DOB
white	FCRLA
white	IGLL3P
sienna3	PLIN4
lightcyan	MMP12
magenta	ITGA8
blue	HBG1
lightcyan	HS3ST2
white	BLK
white	BANK1
lightcyan	MMP7
white	TNFRSF17
white	TIMP4
blue	S100A4
magenta	SLN
magenta	MRAP2
white	C4orf7
white	TNFRSF13B
blue	SNAR-A3
white	CAMK1G
white	FAM30A
darkturquoise	IL6
white	POU2AF1
white	JSRP1
white	CFDP1
blue	G0S2
darkturquoise	SOCS3
grey60	CLECL1
skyblue	CCL18
white	CDK12
magenta	FAM150B
magenta	FAM46B
white	AMPD1
white	CD69
darkgreen	IL8
white	PSORS1C1
magenta	FHL5
white	PLAC8
magenta	SHROOM3
magenta	C8orf84
blue	NCKAP1L
blue	ATP1A2
blue	RASD1
white	CR2
magenta	TCEAL2
darkolivegreen	ANGPTL7
white	MZB1
blue	PADI4
darkgreen	AL832858
blue	MT1X
magenta	CKB
white	PIM2
white	SELL
white	FAM129C
white	HLA-DRB4
blue	RPRML
white	LTB
darkturquoise	CXCL2
blue	NFE2
skyblue	APOC1
grey60	HTR2B
lightcyan	CRTAC1
magenta	REEP1
lightcyan	CLEC5A
white	PNOC
white	CD79B
white	UBD
blue	S100P
grey60	TUBB2A
darkolivegreen	PMP2
blue	SLPI
white	CCR7
yellowgreen	FNDC1
white	FAIM3
white	CD27
magenta	LMOD1
darkgreen	IL1B
blue	SCRG1
white	GAPT
white	GALNTL2
lightcyan	ACP5
magenta	KIAA0353
white	TIMD4
white	STAP1
blue	RAB7L1
magenta	RASL12
darkturquoise	HBEGF
white	ASB16
darkturquoise	IER3
skyblue	SDS
darkturquoise	ZFP42
white	HSH2D
greenyellow	MMP11
grey60	FLNA
blue	KLF4
sienna3	CIDEC
cyan	ODZ3
white	FCRH3
grey60	ICAM1
white	CD79A
grey60	WAPAL
grey60	ANGPTL4
blue	CCDC58
magenta	GLDN
darkgreen	PHLDA1
white	CD37
darkgreen	BC070200
blue	PROK2
white	AA828835
white	SLAMF1
white	C20orf103
violet	TLR7
magenta	MYH11
darkgreen	SLC7A5
blue	C5orf46
white	PVRIG
blue	ICOS
skyblue	CAPG
blue	GNG12
blue	GFPT2
magenta	FLNC
blue	CSTF2T
white	CXCL9
magenta	CNN1
skyblue	TREM2
blue	RPL39
lightcyan	SLC47A1
blue	RPL35A
blue	NOV
darkgreen	STC1
magenta	ALDH1B1
white	IGJ
grey60	GADD45B
grey60	FOSL2
grey60	PPBP
magenta	RAMP1
magenta	WFDC1
blue	C20orf177
white	LAX1
blue	RPL10A
magenta	RGS5
white	TRAF3IP3
white	DKFZp779O012
darkgreen	OSM
blue	TMEM130
white	ADAMDEC1
white	CSPG4
white	TXNDC5
blue	PPP1R3C
lightcyan	OLR1
white	CD38
blue	DUSP2
magenta	SGCA
white	SPAG4
magenta	ATOH8
magenta	CASQ2
grey60	KIFC2
lightcyan	VMO1
blue	CTSZ
magenta	DACT3
magenta	RIMS3
grey	GREM1
magenta	KCNA5
darkturquoise	PTGS2
blue	FAM124B
grey60	IER2
white	TP53INP1
magenta	TMOD1
white	FAM46C
blue	CD7
white	CD24
white	O1/O11 and JK2
blue	RNF170
white	ADAMTS8
cyan	THBS4
grey60	PER1
white	ITK
lightgreen	C10orf10
blue	SALF
white	IGFBP2
magenta	GRIA2
blue	RHOBTB3
blue	STK38L
yellowgreen	MOXD1
cyan	PLA2G2A
darkturquoise	DUSP5
magenta	CSDC2
white	PTPRCAP
grey60	PTP4A3
darkturquoise	CXCL1
cyan	SFRP1
skyblue	LILRA2
grey60	DCN
skyblue	SPI1
grey60	BCL6B
blue	TC2N
white	APCDD1L
lightcyan	IBSP
darkred	TPSAB1
blue	LOC442454
darkgreen	RNF19B
darkmagenta	TOP2A
lightcyan	MMP9
grey60	MSC
lightcyan	CTSD
white	CCL21
white	PRKCQ
darkturquoise	SLC2A3
grey	PRG4
magenta	PTPLA
skyblue	MARCO
sienna3	FABP4
grey60	TNFRSF12A
paleturquoise	RGS1
skyblue	NCF2
white	LOC90925
lightcyan	AQP9
blue	HSPB11
white	P2RY8
magenta	MCAM
blue	AX746743
magenta	KCNMB1
darkgreen	ZC3H12A
cyan	GPC3
grey60	C6orf145
white	FAM65B
magenta	ALPK2
skyblue	ANKRD33
white	GVIN1
magenta	PPP1R14A
blue	MAMDC2
blue	OSBPL11
yellowgreen	KIAA1199
cyan	NKX3-2
blue	RBBP5
blue	KAL1
white	RASGRP1
blue	TACC3
grey60	PPP1R12C
grey60	HNRNPL
white	SCAMP5
blue	TAF13
magenta	MYL9
lightcyan	SPP1
darkturquoise	SLC2A14
grey60	PLXND1
darkolivegreen	TUBB2B
magenta	LIMS2
white	LEF1
magenta	FRZB
lightcyan	ADAM8
white	TBC1D10C
blue	LIMCH1
blue	UCP2
white	NELL2
blue	VTA1
lightcyan	GDF15
darkturquoise	NR4A2
magenta	PNCK
grey60	C7orf40
blue	KIAA1826
blue	PDIK1L
cyan	CXCL14
grey60	SPON1
white	PLCH2
blue	RPS21
magenta	SNCG
blue	NLGN1
grey60	IRAK4
white	ZNF215
skyblue	BG682281
grey60	KRT222
lightcyan	PLA2G7
blue	ZADH2
blue	MRGPRF
darkturquoise	GEM
lightcyan	C19orf59
blue	TMEM47
violet	P2RX7
blue	CA425595
magenta	SLC24A3
magenta	MYOM1
magenta	ACTG2
white	CD3E
lightyellow	EGLN3
grey60	CPA3
blue	TUBB1
blue	SETX
blue	MT1M
blue	AI349750
magenta	NEXN
white	DKFZp686O16217
white	IRF4
blue	ZNF426
blue	MIAT
grey60	COTL1
grey60	GAL3ST4
blue	MRPS36
grey60	CRTC2
lightyellow	C8orf4
white	AGT
white	SYTL1
grey60	NRGN
grey60	ITGA5
blue	KLHL28
darkolivegreen	MAL
blue	CYGB
blue	SIX4
grey60	NDRG2
white	NAPSB
grey60	ADAMTS1
blue	C7orf58
blue	FICD
darkolivegreen	SNAP91
blue	PRR5L
lightcyan	HAMP
yellowgreen	COL1A1
cyan	PI16
blue	PAFAH2
darkgreen	SERPINE1
grey60	AW237078
grey60	BEND6
paleturquoise	TNFAIP3
lightgreen	NUPR1
magenta	FABP3
sienna3	CA4
lightcyan	ST14
paleturquoise	CD83
lightcyan	IGSF21
magenta	SLC25A4
blue	ZNF573
blue	S100A12
yellowgreen	PRND
magenta	TEAD3
magenta	FMO1
blue	PSMA2
blue	CAP2
blue	HBD
blue	PNMAL1
grey60	STAG3L1
blue	ZBTB40
darkred	HP
blue	MFHAS1
white	SPR
blue	SERTAD4
grey60	DDIT4
blue	MKX
white	SEL1L3
blue	EEPD1
white	P2RY10
blue	ATP13A1
grey60	ATP1B2
blue	COX17
blue	DNAJB1
white	RAPGEFL1
lightcyan	APOE
blue	SPIN4
darkgreen	BCL3
blue	TTC33
blue	KCNK17
darkturquoise	APOLD1
grey60	CCL13
white	NCF1C
white	LOC439949
cyan	NKD2
magenta	PROM1
grey60	RAPGEF3
blue	USF1
blue	TMED10
darkturquoise	CSRNP1
white	CD5
white	ITGA10
blue	LYVE1
tan	FAM119A
yellowgreen	COMP
blue	DNAJC19
blue	RASL11B
blue	RPLP0
blue	NAA38
blue	UQCRB
violet	TMEM37
blue	SGIP1
magenta	EFHD1
darkmagenta	CCNB2
white	IL7R
blue	RNASE2
darkturquoise	BM999001
greenyellow	MCTS1
magenta	FAT3
grey60	PPP3R1
white	CHCHD6
grey60	BM702734
lightcyan	SLC16A10
blue	LOC400464
white	SUSD3
blue	ASTE1
white	TMEM154
cyan	TRIL
lightyellow	GNAQ
magenta	SFRP4
white	CD52
blue	RASL11A
white	MAP4K1
blue	MIR1307
sienna3	PPP1R1A
darkturquoise	EGR2
blue	C3orf70
blue	SOD3
blue	C12orf75
grey60	DCHS1
blue	ISM1
white	NPTX2
white	XBP1
tan	NEURL2
grey	DPYSL4
magenta	F10
blue	TRIM32
white	NAPSA
grey60	CH25H
white	GZMB
blue	TUBD1
grey60	CDC42SE1
blue	RAB5C
darkgreen	CTSG
white	SLAMF7
white	ZBP1
magenta	DYNC1I1
blue	AW954199
grey60	C17orf60
blue	ADH1B
blue	ZNF30
grey60	DHCR24
white	KCNK12
lightcyan	CCL3L3
grey60	TNFRSF1B
blue	ATF7IP2
blue	ZNF684
yellowgreen	SLC12A8
grey60	RHOB
darkturquoise	PPP1R15A
white	TM7SF2
white	CDH3
blue	BEX5
grey60	C4orf29
blue	FCGR3B
lightcyan	SNX10
white	TAGAP
blue	C11orf46
blue	OGN
darkgreen	USP36
blue	SATB1
grey60	HSPB6
blue	ZNF296
blue	BC026095
blue	HTR2A
blue	GLRB
blue	ARL17B
lightcyan	OSCAR
magenta	CKMT2
blue	CDKN3
blue	C10orf88
lightcyan	PILRA
lightyellow	RGS4
grey60	SEMA3G
darkmagenta	STIL
white	IL16
sienna3	C6
white	HLA-DQA1
cyan	ADAMTSL2
blue	CRIM1
blue	NPNT
white	LRMP
grey60	PNPLA2
magenta	LOC401093
grey60	C3orf63
blue	ACVRL1
paleturquoise	BTK
white	FKBP11
blue	NPAT
violet	TLR4
blue	ENTPD4
violet	LPAR5
grey60	NSUN5P1
magenta	LDOC1
sienna3	LPL
grey60	PPL
white	ACAP1
blue	CLMP
white	SPOCK2
blue	DCLRE1A
darkolivegreen	RELN
grey60	RRAS2
blue	MYH10
blue	FAM110B
blue	QPRT
white	CD48
blue	MAOA
blue	TNFRSF11B
lightgreen	GPC1
blue	GAP43
darkolivegreen	GPM6B
white	CYBB
darkolivegreen	PRPH
white	abParts
blue	PLEKHA5
skyblue	SPOCD1
grey60	AL049987
skyblue	POSTN
white	ICAM3
grey60	GADD45G
grey60	BG504116
blue	NKG7
grey60	TRMT61A
grey60	CYBA
grey60	NDRG1
lightyellow	GNG2
white	TCF7L2
blue	PLEKHG2
darkgreen	HDC
sienna3	SCD
grey60	ATG2B
grey60	NLRC5
grey60	BX111162
blue	PLCXD3
blue	C14orf104
blue	SH3BP1
blue	FKBP10
skyblue	HMOX1
white	SKAP1
blue	LYRM2
lightcyan	CA12
grey60	BQ439091
white	CBS
yellowgreen	LRRC15
grey60	CYSLTR1
blue	SHC4
darkturquoise	RGS16
blue	PNPLA7
blue	SYNC
white	BCL11A
grey60	CLDN1
blue	ZNF616
blue	ADH1A
blue	SERPINA3
blue	EPC1
blue	PLAUR
blue	LOC728153
darkred	ITGB7
white	KBTBD8
blue	BET1
white	PACAP
magenta	MMRN1
grey60	MORC3
white	NCS1
white	BU935198
magenta	ZBTB16
grey60	THBD
blue	TFF3
blue	PBX4
blue	RYR3
lightcyan	CD300C
tan	NDUFA4L2
blue	C18orf45
blue	CST7
blue	KIAA1683
white	ADI1
blue	EXOSC5
white	MCOLN2
white	CD1C
blue	C5AR1
magenta	PRUNE2
grey60	C20orf46
grey60	SEL1L
white	STRBP
grey60	PELP1
white	CXCR5
grey60	PLIN5
magenta	PLN
grey60	MOBKL2B
blue	CYR61
blue	CHMP5
white	NGF
lightgreen	C13orf33
grey60	OR9A4
grey60	AK025332
white	ATP10B
grey60	BLVRB
blue	SOX17
magenta	FHL1
blue	LDLR
blue	DENND1C
blue	GK5
grey60	KIAA1217
blue	CRNKL1
darkolivegreen	TSPAN8
grey60	IGF2BP2
grey60	TRAPPC6A
cyan	OAF
white	SPIB
grey60	FCER1A
blue	S100A8
grey60	FLI1
blue	MRPS33
white	S100A3
grey60	PTN
grey60	KDELR3
white	PRKCB
white	ZNF101
darkmagenta	WISP2
grey60	C7orf68
violet	IGSF6
grey60	SCUBE2
sienna3	PDK4
blue	COL21A1
white	CXCL10
grey60	RTEL1
white	E2F5
violet	SOAT1
lightgreen	SMC6
paleturquoise	KMO
blue	RNF166
paleturquoise	GPR183
blue	HSP90AB3P
blue	CRABP2
blue	TNFAIP8L1
skyblue	TREM1
skyblue	PLIN2
blue	GMDS
magenta	HSPB8
darkgreen	RRP12
blue	IL2RG
white	DOK4
magenta	KLK1
sienna3	GPAM
grey60	FPR1
sienna3	SAA1
lightcyan	APOBR
violet	ARHGAP18
magenta	DUSP26
darkred	DNAJB4
lightcyan	HK3
blue	MCL1
white	PRO0628
grey60	RRAD
blue	REC8
lightyellow	THBS1
grey60	ZNF219
darkgreen	ETV3
blue	AHSP
magenta	NTF3
grey60	ADAMTS5
blue	LOC645513
skyblue	SLC38A7
grey60	NFIL3
blue	AK056351
blue	SERTAD1
grey60	FAM63B
yellowgreen	GPR68
magenta	CST6
white	MT1IP
blue	ATG16L2
grey60	CCDC69
darkturquoise	BTG2
grey60	TMEM120A
white	CD1D
blue	IRF5
white	AK025082
paleturquoise	LGALS2
darkgreen	TRIB1
blue	MEF2C
cyan	CRISPLD2
grey60	SLC44A3
white	CD247
blue	CDH2
blue	GBP3
lightcyan	CLDN23
cyan	SCARA5
lightcyan	C2
grey60	KDM4B
blue	IL13RA2
magenta	ITIH4
magenta	MAOB
darkmagenta	CDC45
cyan	CILP
darkturquoise	SELE
magenta	ACADL
white	FGGY
blue	SAMD4A
yellowgreen	LUM
blue	HLA-DRB6
blue	COX6B1
darkred	SLC2A5
magenta	C21orf7
blue	ZNF462
cyan	GSTM5
greenyellow	MEOX2
white	KLHL6
blue	ADCY9
skyblue	NR1H3
cyan	ADH1C
blue	MRPL45P2
blue	HOXB7
grey60	CLEC11A
lightcyan	CAMP
blue	IFIT5
blue	ENPP5
grey60	STARD3
darkturquoise	CCNL1
grey60	SSH1
blue	FCN1
blue	LOC401397
skyblue	SLC16A3
blue	TSEN15
magenta	TINAGL1
grey60	AGPAT5
magenta	ID4
magenta	ANO1
magenta	C2orf40
grey60	CX3CR1
cyan	FAM180B
blue	WDR67
grey60	ELAVL1
blue	ROBO3
grey60	CALCRL
grey60	STARD8
grey60	PXN
cyan	EBF3
grey	PEX6
lightcyan	LOC283050
grey60	OR7E12P
blue	CPLX1
lightcyan	ANPEP
white	ZNF385D
cyan	PRICKLE1
white	BC090942
blue	MOCOS
blue	KL
blue	ZFP91
blue	LOC100505502
grey60	NRAS
blue	RAB9B
lightcyan	CTSS
white	TNF
grey60	TUBA4A
blue	PCDHB4
magenta	CACNA1H
blue	FAM84B
greenyellow	C14orf142
white	ERP27
grey60	ESR1
blue	BI831346
skyblue	ACP2
grey60	CUL9
white	ISG20
blue	KIAA0700
white	PTH1R
grey60	UBE3B
cyan	C3
tan	MIIP
blue	SLIT3
grey60	C11orf96
paleturquoise	IGFBP6
white	PCOLCE2
blue	ISCA2
blue	FMO2
grey60	ZNF343
white	GZMK
white	STAMBPL1
lightcyan	SLAMF8
grey60	CARS2
blue	AKAP8L
grey60	EPOR
skyblue	NRIP3
grey60	NOP16
blue	EDIL3
grey60	KCTD21
darkred	ITGAL
darkred	GPR132
blue	C1orf228
blue	PDE3B
lightcyan	GPNMB
blue	DPCD
violet	SIGLEC10
tan	AA532505
lightcyan	IFI30
lightcyan	FCER1G
lightyellow	TRIM22
blue	C14orf79
blue	TPRKB
grey60	SPRR1A
grey60	TMEM44
blue	CPXM1
blue	CRIPAK
blue	ADIPOQ
white	PIK3CG
darkred	CD72
blue	CELSR3
lightcyan	GPR84
grey60	NUMBL
grey60	ARHGAP10
grey60	LOC286437
white	ANKRD1
darkturquoise	C2CD4B
blue	FHOD3
lightcyan	FBP1
white	AL049390
blue	BX093900
darkred	HLA-DOA
blue	CRISPLD1
lightcyan	LYZ
grey60	NDST1
blue	PTGDS
blue	C2orf18
magenta	BC042023
skyblue	SIGLEC9
grey60	FAH
white	XIST
blue	RPS25
darkgreen	CYB5D1
white	GZMH
blue	LOXL4
white	NUP210
blue	NR2F1
blue	MED21
white	LY9
skyblue	PLA2G15
magenta	MNDA
blue	SHKBP1
blue	SOLH
blue	CD2AP
blue	C14orf147
lightcyan	RAB20
white	SLC39A8
magenta	SLMAP
grey60	DDB2
magenta	CRYAB
lightcyan	CA2
white	CD96
greenyellow	SLC25A37
blue	CD70
blue	RPL36AL
blue	PDE2A
cyan	AF038185
magenta	HEY2
blue	ZNF223
lightgreen	LRP1
grey60	CCDC85B
grey60	GTF2E1
blue	OLFML2B
lightcyan	CD33
blue	AK128346
blue	AL080095
greenyellow	SNORA10
blue	RPPH1
white	PASK
blue	CR591289
magenta	SMOC2
yellowgreen	GJB2
grey60	DDIT4L
magenta	BAMBI
darkturquoise	RGS2
blue	NPAS2
blue	KCTD10
blue	LOC401233
grey60	LOC440157
paleturquoise	BM458075
blue	ZNF649
lightcyan	SLC1A3
darkgreen	SOCS1
skyblue	ASGR1
blue	JAG1
white	BCL11B
lightgreen	ZNF217
grey60	PDE7B
darkred	STXBP2
blue	TMEM177
yellowgreen	SCG2
blue	TMEM90B
grey60	B4GALT1
blue	PIK3CB
blue	C14orf28
blue	BHLHE40
blue	UPRT
cyan	ALDH1A3
blue	RAVER2
paleturquoise	CD53
blue	LRIG3
darkred	FCHO1
blue	GSDMB
lightcyan	SLC31A2
lightcyan	MMP1
blue	TNFRSF10D
blue	CBX5
blue	HSPA1A
white	AY358241
blue	LRRC50
grey60	PDGFRL
lightcyan	CD300A
white	SLAMF6
violet	RBM47
grey60	PARP11
darkgreen	SBNO2
grey60	MZT2A
lightcyan	CLDN7
darkred	LOC644297
magenta	MYH3
blue	LGALS3BP
white	LOC388564
blue	BG698090
lightyellow	GATM
magenta	SMTN
lightcyan	C3AR1
blue	CHSY3
blue	ATHL1
blue	CDH13
magenta	NTRK3
darkolivegreen	TNNC1
violet	TM6SF1
blue	SPATA18
grey60	HEXDC
grey60	PEAR1
darkred	CD4
tan	SELP
blue	PTCD2
blue	SHANK3
white	RASD2
blue	UGCG
darkred	GMIP
yellowgreen	ADC
grey60	PLEKHA4
blue	TAOK1
white	FOXD2
blue	ALKBH8
grey60	BX092776
magenta	PDLIM3
grey60	RAB13
blue	ATP5J
blue	DEF6
blue	TMEM14A
blue	CD151
darkgreen	AW817811
blue	NCL
blue	GPR64
blue	TRPC1
white	PDZD4
lightcyan	ADORA3
blue	NFIA
blue	SH3RF1
blue	TUBB3
blue	CSDAP1
blue	SSR3
blue	PLCE1
cyan	APOD
blue	HAUS2
greenyellow	KLHL9
grey60	GSTT1
blue	OS9
grey60	SPTLC2
magenta	FOXS1
blue	TBL1XR1
grey60	VAT1
blue	ZNF259
darkolivegreen	BEX2
blue	PDGFD
cyan	PODN
white	FOXD1
lightcyan	LIPA
white	AMICA1
blue	DPT
cyan	TGFBR3
darkturquoise	FOS
white	CD6
grey60	ZCCHC6
blue	C9orf82
grey60	ITGBL1
darkolivegreen	STMN2
grey60	PGF
grey60	BX092639
grey60	TLE1
darkturquoise	JUNB
blue	ZNF540
magenta	PLEKHG3
lightcyan	C1QC
grey60	SETD6
grey60	PSMC4
tan	ACCS
blue	GRASP
grey60	CCL8
grey60	LOC346887
blue	MGP
grey60	HPGD
grey60	CNOT3
cyan	AOX1
magenta	PLD5
grey60	PTGER2
grey60	EHD2
cyan	CLDN11
lightcyan	CHST13
blue	EFCAB4A
grey60	DKFZp434K1323
yellowgreen	FAP
blue	PLCB2
greenyellow	AK001036
paleturquoise	NFKBIE
grey60	USP18
blue	DMXL2
grey60	PCDH18
white	CCL5
white	TLE2
blue	EDN1
blue	ITGB3BP
white	RNF126P1
white	FGD3
white	KCNK3
darkmagenta	AURKA
blue	CHTF18
grey60	C14orf80
cyan	C18orf34
white	CTLA4
grey60	CDH11
darkgreen	PFKFB3
blue	LENG8
cyan	BOC
magenta	TGFB1I1
magenta	PACSIN3
greenyellow	FRY
lightcyan	CXCL16
blue	C15orf5
blue	DLST
blue	PPAPDC3
blue	PID1
white	PAPLN
magenta	FILIP1
white	VRK1
grey60	HSPC159
cyan	VIT
greenyellow	LIFR
grey60	LRPAP1
white	TMEM163
blue	HLA-H
grey60	TTLL3
white	AHDC1
grey60	ZNF408
blue	C6orf120
blue	GIMAP2
blue	SLC24A1
greenyellow	GPX8
sienna3	ACACB
lightgreen	TMBIM1
magenta	KLF15
blue	PBXIP1
blue	ABHD5
blue	DKFZp761D112
white	TNS1
white	CD55
magenta	FOXC1
lightgreen	RRAGD
paleturquoise	ARL4C
lightcyan	LHFPL2
sienna3	LIPE
blue	NGFR
lightcyan	RNASE1
magenta	LPP
lightcyan	TBC1D2
magenta	C16orf45
grey60	DMWD
grey60	PIGX
lightcyan	CCL20
yellowgreen	ROR2
blue	C10orf35
blue	GP1BB
white	PATL2
cyan	FAM162B
magenta	CITED4
white	USP9Y
grey60	IRX1
grey60	PVR
grey60	HES1
blue	COX5B
darkred	MYO1F
white	EOMES
darkred	PLSCR4
violet	SLC22A15
tan	FGD1
skyblue	MPP1
magenta	SCARA3
white	CXCR4
grey60	LPAR6
cyan	MSX1
grey60	IL1R1
sienna3	CYP26B1
grey60	WASH2P
darkred	SH3TC1
magenta	CALD1
cyan	EPHB4
grey60	AL832253
grey60	PNMA2
white	RCSD1
grey60	LOX
lightyellow	RB1
magenta	PGM5
blue	ITPRIPL2
skyblue	BOK
blue	EXOSC4
lightgreen	CRLF3
sienna3	APCDD1
white	SIDT1
blue	TDRD10
yellowgreen	SFRP2
blue	BFAR
blue	RAB7B
darkred	TSEN54
blue	SRPX
blue	RHOH
darkolivegreen	SNAP25
darkred	CD300LF
white	BATF
blue	LAG3
blue	AK128847
darkgreen	CCL2
blue	RPS17
white	AQP1
grey60	HOXD1
blue	NBEAL2
grey60	MT1G
grey60	PMPCA
blue	UQCRH
cyan	SEMA6A
blue	SAV1
blue	LPAR2
blue	ANGPT2
blue	NFXL1
grey60	RIC8B
white	SEMA4D
darkred	AOAH
blue	FAM83D
blue	BC035411
grey60	IREB2
blue	KHNYN
magenta	HSPB7
blue	LOC81691
skyblue	PTAFR
blue	HHEX
grey60	SEMA3C
blue	CLDN5
grey60	TFRC
blue	IPO4
grey60	SNAI2
tan	PTGIR
lightcyan	NOD2
blue	C11orf74
grey60	FSTL3
grey60	PDIA3P
grey60	C20orf94
white	NEK8
grey60	MGC87042
white	EAF2
white	LMTK3
white	DOCK8
magenta	TMEM35
magenta	FXYD1
blue	THUMPD2
white	IRX3
lightcyan	GK
grey60	FBXL7
grey60	LIN52
grey60	SEMA4C
white	LIPG
grey	DLG4
white	AL049980
grey60	ERRFI1
blue	HSDL1
grey60	CEP135
white	OSR1
blue	HSD17B6
tan	SSFA2
sienna3	CFD
darkred	SLC17A9
lightyellow	AK124143
sienna3	TF
darkolivegreen	COBL
blue	RBPMS2
magenta	PTCHD1
blue	FAM129A
white	AK021888
white	TSPAN13
blue	COX7C
blue	ENPP4
blue	DNAJC30
cyan	HSPA12B
white	ITGA4
blue	LACTB2
blue	SLCO4A1
grey60	AK095700
grey60	HK2
blue	SPIN1
lightcyan	RENBP
magenta	HSPB2
grey60	FADS3
blue	TEF
blue	CENPBD1
lightyellow	CLASP2
blue	EPHB6
white	ADM2
blue	CCDC88B
yellowgreen	COL5A2
grey60	LTC4S
darkmagenta	TK1
sienna3	PLIN1
blue	RSRC1
darkgreen	TMEM88
white	PCSK5
blue	IL4R
blue	CCDC99
blue	C12orf48
blue	TNC
magenta	CX3CL1
grey60	ATAD3B
greenyellow	CADM3
lightyellow	MDFIC
white	PLCG2
grey60	AMOTL2
lightcyan	CTSB
blue	C6orf211
grey60	C19orf10
grey60	RNF122
paleturquoise	SH2D1A
grey60	IPO8
tan	PLBD2
grey60	F2RL1
white	SLC39A14
white	GFI1
grey60	BE620333
grey60	AVPR2
tan	IER5L
blue	VCAN
grey60	FCGR1B
grey60	COL15A1
greenyellow	RAB4A
magenta	NXPH3
blue	TNKS1BP1
tan	CCDC124
magenta	RIMKLB
blue	AASDH
blue	HIST2H2AA4
blue	OXNAD1
blue	PYROXD2
blue	NDUFA1
white	MTMR11
blue	ZNF431
grey60	AA484452
white	VASN
cyan	H19
blue	DYSF
lightyellow	C1S
blue	ZNF521
white	SOX15
blue	HOXC9
violet	CLEC4A
blue	ITGA11
cyan	ALPL
grey60	PPP1CA
cyan	CCBP2
blue	PAPPA
cyan	C20orf160
grey60	IGF1
darkturquoise	GUSBL2
blue	PIM1
grey60	ZNF579
grey60	DNAJC3
blue	INSIG2
blue	GPC4
white	CD8A
tan	TIMM10
white	LIME1
white	GLCCI1
darkmagenta	CDC20
tan	MRPL12
blue	FASN
magenta	BCHE
blue	YPEL1
blue	EMCN
blue	C2orf49
darkturquoise	FLJ43663
blue	C9orf40
grey60	SNX22
white	LTA
white	HRC
grey60	X58062
white	GPR160
grey60	NELF
cyan	AK093878
darkolivegreen	SERPINA5
blue	CEBPA
darkred	MAN2B1
darkgreen	RFX2
sienna3	SLC19A3
grey60	CTDNEP1
blue	LOC285696
blue	DUT
grey60	MS4A2
grey60	FAM83F
white	RPS4Y2
cyan	MFAP5
grey60	AK130706
blue	ZNF416
blue	IL18RAP
blue	GPSM3
white	DQ587763
blue	SERINC2
blue	ZNF526
grey60	AI469954
cyan	SCN4B
blue	C9orf150
blue	ACTR6
grey60	DCAF16
cyan	TMEM100
blue	ANGPT1
darkgreen	C13orf15
white	CXCR3
blue	CDA
blue	COX7A2
lightyellow	YTHDC2
grey60	OSMR
blue	THY1
white	FHL3
grey60	CARS
darkgreen	CLCF1
blue	HLA-G
blue	FYCO1
grey60	RAB22A
blue	NCKAP5L
tan	BMP6
blue	AIF1L
grey60	DAPK3
grey60	C15orf28
blue	MLPH
lightcyan	GCHFR
blue	SNRNP70
blue	BC064139
yellowgreen	CTHRC1
grey60	SPOCK1
white	IL2RB
tan	NUBP2
blue	HOXC8
grey60	RGS18
blue	PPDPF
blue	PRRG1
blue	C4orf27
darkred	IL10RA
blue	GSTO2
white	CHST1
darkred	LRRC33
grey60	BX110921
white	C5orf39
grey	P2RX1
white	ITGA7
grey60	MAST2
darkmagenta	PLAT
blue	AK055323
blue	SFMBT2
grey60	LOC402176
darkturquoise	EMP1
darkolivegreen	RDH10
greenyellow	CPEB4
grey60	ZNF331
grey60	SNX30
blue	CTSH
blue	USP14
blue	PBX2
blue	ZFP2
blue	OCIAD2
magenta	C9orf3
blue	CNST
grey60	ZNF777
blue	SLC38A9
white	CD556913
lightcyan	MAPK13
darkgreen	FOSL1
blue	ZBTB3
grey60	NUP37
grey60	BC010030
grey60	CSRP2
grey60	BX115082
lightcyan	GAA
magenta	EDNRA
darkred	TMEM71
grey60	NNMT
greenyellow	C12orf23
white	TBC1D9
lightyellow	ITPR2
magenta	HSPB3
white	C12orf35
sienna3	AGTR1
white	ATP2A3
blue	TCEAL8
blue	CCT4
grey60	SSRP1
white	BX090227
grey60	MCEE
white	PNMA3
lightcyan	GNA15
blue	AK026659
white	CRNDE
white	KHDRBS3
blue	NLK
grey60	RIN1
white	CORO1A
white	CCL19
grey60	CARD8
darkgreen	PNP
blue	MRPL20
darkred	RASAL3
grey60	MTM1
blue	MITD1
blue	AF086132
white	ANKRD35
darkolivegreen	SEMA3B
blue	SCARNA9
blue	KIAA0649
grey60	LMAN1
blue	PVRL3
blue	SEMA4A
blue	GLIPR1
white	CRLF1
blue	LLGL1
darkred	PSD4
grey60	EPSTI1
lightcyan	HUAT
blue	FAM107A
blue	GGCX
cyan	CARD10
grey60	GAS1
blue	DDX27
sienna3	FGFBP2
blue	ARHGAP4
darkred	SASH3
magenta	SDC2
magenta	TTLL7
darkmagenta	MCM2
lightcyan	SLC38A6
cyan	CAMK2N1
magenta	GSTM3
blue	TMEM192
blue	TUBB2C
blue	BG192152
white	TBC1D4
blue	GLI2
grey60	WBSCR20C
grey60	MEPCE
blue	RAB30
grey60	S100A9
white	CD3D
blue	SRR
greenyellow	KIAA0195
lightcyan	FCGR1C
blue	ALKBH3
greenyellow	CENPW
magenta	FIBIN
blue	PGBD1
blue	C17orf56
blue	ZNF564
yellowgreen	CERCAM
blue	SRFBP1
blue	ARHGEF15
violet	MS4A6A
violet	EBI3
blue	DARS2
grey60	SERPINE2
blue	NPDC1
darkturquoise	GSTT2B
grey60	AW291323
grey60	DEPTOR
blue	ZDHHC23
grey60	CNPPD1
white	KLRB1
white	KCTD5
grey60	ANXA3
lightgreen	FTSJD1
lightcyan	EMILIN2
lightgreen	KLHL21
blue	ENPP1
grey60	BX116720
blue	COPG2
blue	DPP4
blue	DENND3
violet	IL28RA
grey60	ECM2
lightcyan	ITGAM
grey60	RTP4
skyblue	CYP27A1
lightcyan	VSIG4
blue	GNG7
cyan	MYO5C
darkturquoise	EGR1
lightgreen	PPP1R13L
grey60	FMO3
greenyellow	ZNF692
grey60	AW516314
grey60	CLMN
tan	FZD2
grey60	PHACTR2
blue	ST3GAL6
lightcyan	TBXAS1
blue	HOXA5
grey60	ZBTB7A
darkmagenta	CEP55
grey60	MAN1A1
grey60	BHLHE22
sienna3	MOSC1
blue	LRRC57
grey60	BU580973
violet	MS4A7
grey60	STT3B
grey60	DR979451
magenta	ADA
blue	C10orf125
blue	AASS
blue	LRRC49
blue	MZT1
darkturquoise	IRF2BP1
grey60	IFI44
grey60	CD237904
darkgreen	CHMP1B
white	ESPNL
grey60	COMMD10
grey60	HSD11B1
blue	YAP1
blue	CSF3R
blue	CACNA2D3
grey60	C21orf63
lightcyan	SNORD123
blue	C15orf41
blue	TTYH3
white	AK056689
blue	BBS10
grey60	RPP14
blue	DENND5B
white	BTN3A3
blue	FLJ11235
grey60	TMEM63B
blue	SP4
grey60	ELOVL1
skyblue	PLEKHO2
blue	TIE1
grey60	SIP1
grey60	DENND4C
blue	STT3A
blue	FAM193B
violet	LAIR2
blue	MYO1G
grey60	C16orf42
grey60	BACE2
magenta	RNF150
blue	PARVA
magenta	LEFTY2
blue	MICAL2
grey60	KIAA1274
greenyellow	TMEM144
darkred	STEAP4
white	POP7
grey60	C16orf67
grey60	RGL2
blue	ECHDC3
blue	TIPARP
grey60	VNN1
blue	GHR
white	HLA-DRB1
grey60	DDAH2
darkred	SAP25
blue	CYP11A1
grey60	AA906391
grey60	PLP2
white	PRRX2
magenta	ZNF277
blue	ChGn
blue	LCP2
violet	BHLHE41
tan	DNM3
blue	ANKRD46
grey60	AI075708
blue	BX105338
white	ARHGAP9
lightyellow	PMP22
blue	BMP2
white	MAP3K1
grey60	CDK11A
blue	FRMD4A
paleturquoise	SAMSN1
grey60	KCNJ10
lightgreen	TRIP10
blue	DSEL
grey60	BX106581
cyan	GRRP1
magenta	FAM189A2
grey60	BF512455
blue	HMGXB3
grey60	ZNF766
blue	ABHD3
blue	SLITRK4
blue	BACE1
grey60	CELF2
lightgreen	ECM1
white	STAT4
lightcyan	MYO7A
white	ARRDC5
blue	BM668860
blue	NHP2L1
white	TYRO3
blue	SCAND1
violet	PTPRO
magenta	INMT
grey60	D26121
grey60	TSPYL4
darkred	DOCK2
blue	DDX54
blue	ELP4
grey60	PERP
grey60	ADPRH
blue	BX111671
white	SNX29
darkred	RASSF7
blue	RPL24
blue	RASA2
grey60	TNFSF10
lightcyan	ZMYND15
grey60	TTI1
white	AK129699
magenta	MYOZ1
lightgreen	GIMAP7
blue	LOC728392
grey60	APP
blue	C12orf26
blue	surfactant associated protein J
grey60	FAM170B
white	COL9A2
grey60	AW855473
darkred	CNR1
blue	CBR4
white	GHRL
blue	DKFZp667P0924
blue	TASP1
blue	HSPA2
grey60	TSPAN14
paleturquoise	ABLIM2
greenyellow	ACAT1
lightcyan	CCR1
blue	CXCR7
darkgreen	ITPKC
blue	BX095709
blue	C1orf21
blue	C4orf49
blue	CA5B
grey60	RUSC2
grey60	C13orf27
yellowgreen	VCAM1
sienna3	AQP7P3
white	CARD11
blue	MAP1A
cyan	LAMA2
blue	TMEM187
yellowgreen	ENC1
grey60	GMPR
magenta	MST151
white	HOXA4
grey60	ZNF593
white	DERL3
blue	BC007360
darkred	CD163L1
darkmagenta	PRELP
lightcyan	KYNU
blue	KBTBD11
grey60	TMEM129
white	LOC100505881
lightcyan	TYROBP
blue	KCNS3
blue	SLC31A1
grey60	SNF8
blue	FAM50B
yellowgreen	TDO2
blue	ZNF763
grey60	IGFBP3
blue	ARHGAP33
white	BCAR1
blue	PRR16
magenta	RBM20
grey60	C7
darkturquoise	EGR3
blue	BCYRN1
blue	RNF216L
grey60	NDNL2
grey60	SLC19A2
white	CD209
darkolivegreen	SLC35F1
lightyellow	SAMD4B
blue	ERGIC1
darkolivegreen	ABCA8
grey60	AOC3
grey	SLC40A1
blue	SRSF11
lightgreen	CD99
grey60	CLASRP
white	RAC2
blue	AXIN2
grey60	ZRANB1
grey60	CCDC80
grey60	TARS2
darkred	RELB
white	MTRNR2L1
greenyellow	ACSL1
blue	TNIP2
white	PPAPDC1B
grey60	AK090694
white	ZNF524
blue	SMAD9
grey60	TECPR1
blue	ANKRD37
lightcyan	FPR3
blue	MX2
magenta	SELM
white	HVCN1
lightcyan	C1QA
tan	OBFC2B
greenyellow	RIPK1
grey60	BI047056
grey60	SETD5
white	ELL3
white	SLC2A6
grey60	RER1
blue	WDR27
grey60	COX4I2
grey60	QTRT1
blue	GPER
white	LOC285359
blue	C6orf59
blue	WDR41
blue	MAP7
blue	ZNF366
blue	SLC25A34
darkturquoise	LRRC8C
grey60	PLEKHH3
blue	LTB4R
grey60	FAM114A2
blue	ALDH1A2
blue	ACD
white	FCER2
darkred	PARVG
white	C5orf20
blue	SERPINI1
darkolivegreen	ASPA
darkmagenta	NCAPG
grey60	KIAA0454
blue	CYTH1
white	CN484989
grey60	C9orf30
blue	BMP8B
magenta	HOTAIR
blue	VAV1
skyblue	FAM20A
white	DENND2D
blue	PLXNA3
white	CD22
grey60	BNC2
greenyellow	CCDC55
yellowgreen	TSPAN15
violet	CD163
white	RBP1
violet	TLR1
magenta	CCDC107
grey60	DA453004
cyan	CLSTN2
lightcyan	SLC11A1
darkmagenta	MXD3
blue	PTPN23
blue	EEF1B2
blue	SH2D2A
blue	GJA1
blue	MLYCD
blue	GUCY1A3
lightcyan	CD109
blue	SPATA20
grey60	STRN4
white	CAMKK2
blue	C5orf24
blue	C17orf28
white	IRF8
blue	TIMP3
grey60	OMD
white	SSR4
white	TBX2
magenta	SPEG
magenta	BAI3
grey60	BC013681
blue	TRIM26
grey60	TMEM168
lightcyan	C1QB
blue	ZNF800
tan	KLHL35
blue	NETO2
darkturquoise	FGF7
grey60	SLC2A1
white	NRSN2
blue	TP53INP2
darkmagenta	MCM4
blue	MRPL47
grey60	SRPX2
darkgreen	CXCL5
grey60	SNORD36C
grey60	LPPR4
blue	PKM2
grey60	TXN2
white	SMAD6
blue	BPNT1
lightcyan	CCL3L1
blue	NOS3
grey60	INO80B
white	NLGN4Y
blue	TMEM41A
blue	PTGIS
blue	LOC100507321
cyan	ABCA6
grey60	TMEM114
grey60	EPB41L3
blue	ASF1B
blue	INTS2
grey60	MVD
blue	PTPRG
lightcyan	IQGAP2
blue	ZNF77
blue	BBS12
blue	ZNF385A
grey60	IL17RA
grey60	CYB5R2
blue	EBF1
blue	EIF4A1
blue	TMEM214
blue	ZNF76
blue	THAP10
greenyellow	OGFR
white	LCP1
violet	C6orf192
magenta	RERG
grey60	ATF6B
white	FNDC5
white	KCTD11
grey60	LAMB2
darkred	NAGPA
blue	GNAI3
blue	PDIA4
blue	ADAM23
grey60	DOHH
blue	RPL37
blue	USP33
darkred	TMEM86B
white	CLEC2B
blue	CXorf57
white	SP140
blue	ZNF618
blue	C6orf57
grey60	REV3L
blue	AK023756
blue	ZFP37
grey60	MRPL2
grey60	CF890891
yellowgreen	SCG5
blue	ZNF25
grey60	CANX
white	SNORD56
blue	CMTM2
magenta	CSRP1
darkgreen	NOLC1
grey60	SNAPIN
lightgreen	JOSD2
yellowgreen	COL11A1
magenta	ENDOD1
lightgreen	C5orf62
blue	MRPL15
grey60	TP53
blue	HES6
white	GUSBP9
blue	PPP1R3D
white	CEP110
white	MYB
white	POLM
darkgreen	AGPAT9
grey60	AW188305
grey60	SHF
grey60	TOB1
blue	TMEM136
paleturquoise	ZBTB7C
blue	GDF10
sienna3	CD300LG
darkolivegreen	VANGL2
grey60	VWA3A
grey60	UNC13B
white	TRNP1
yellowgreen	C11orf41
blue	HBM
grey60	STK11
grey60	RSAD2
greenyellow	PLEKHA6
grey60	SFPQ
blue	KIAA0232
grey60	RUNDC3B
blue	WDR36
blue	ATPAF2
blue	ETV6
grey60	C2orf63
cyan	CLEC3B
lightyellow	F13A1
blue	ARV1
grey60	OXTR
blue	MUTED
lightgreen	SLC2A8
grey60	GADD45GIP1
blue	LOC400657
paleturquoise	PIK3AP1
greenyellow	TLL1
blue	GLB1L
grey60	DB337375
grey60	AI539492
blue	C8orf82
darkred	FERMT3
magenta	MPDZ
magenta	WFS1
blue	TMEM55A
magenta	TMEM119
blue	EXD3
blue	CLTC
grey60	TRIM11
lightyellow	NCKAP1
grey60	AL713763
lightcyan	AK024680
blue	LOC285103
blue	ALDH6A1
grey	CYTL1
tan	UBASH3B
white	RBMS2
cyan	SDPR
magenta	AVEN
blue	DHX58
grey60	RELA
blue	PRF1
yellowgreen	SULF1
blue	ATP6V1E2
white	CXCR6
grey60	AL110204
blue	LOC401308
grey60	PLK3
lightcyan	SLC36A1
blue	GMNN
grey60	MAP3K12
blue	CTXN1
blue	TMSB15B
blue	PBX1
blue	DR1
grey60	DOCK3
magenta	BLOC1S1-RDH5
blue	UBB
violet	C17orf87
blue	MEG3
grey60	IFIT2
tan	NDUFA11
tan	C9orf89
paleturquoise	IL18R1
blue	E2F1
blue	TPM1
tan	PLXNA1
magenta	BQ882395
blue	ORAI3
blue	RNF20
lightcyan	CSTB
blue	PKD2
grey60	CDC7
blue	AL049310
grey60	SYNJ2
greenyellow	SCOC
blue	ZNF260
white	ZNF671
blue	GCAT
magenta	SLC20A2
greenyellow	MAN2C1
cyan	CDO1
yellowgreen	COL3A1
grey60	CCDC21
cyan	PALM
white	PLA1A
lightyellow	DOCK9
[truncated: 3,002 more rows]
