# Supplementary material for: Elucidate senescence-related gene signature and immune infiltration landscape in abdominal aortic aneurysm
Source: PLoS One. 2026 Jan 20;21(1):e0340976. doi: 10.1371/journal.pone.0340976 (PMC12818648; doi:10.1371/journal.pone.0340976)
Supplement: S3 Table — (XLSX) [file pone.0340976.s007.xlsx]

## Sheet: Supplementary Table 3
Supplementary Table 3. Full list of DEGs between AAA and control.
symbol	logFC	AveExpr	t	P.Value	adj.P.Val	B
CCDC71	-2.91415	5.85963	14.222	9.14e-21	2.17e-16	36.3411
ASNA1	-1.31418	5.40205	11.58	7.42e-17	8.82e-13	27.8318
DKFZp451A211	-2.67693	5.61062	11.4187	1.32e-16	1.03e-12	27.2803
STAC2	-1.86381	5.37666	11.3424	1.74e-16	1.03e-12	27.0183
MAP9	-1.49124	5.36557	10.9034	8.57e-16	4.07e-12	25.4958
H2AFJ	-1.77066	8.20991	10.8029	1.24e-15	4.91e-12	25.1437
BTC	-1.83053	5.55853	10.6673	2.04e-15	5.69e-12	24.6668
KLF15	-2.54685	6.13027	10.6525	2.15e-15	5.69e-12	24.6142
CHMP4C	-1.4277	5.4319	10.3433	6.77e-15	1.46e-11	23.5172
KCNK15	-1.33376	5.36041	10.3067	7.75e-15	1.54e-11	23.3866
RYR2	-1.765	5.74451	10.1299	1.5e-14	2.72e-11	22.7532
PDE3A	-1.08522	5.24624	10.1126	1.6e-14	2.72e-11	22.6911
TRANK1	1.73263	8.15762	-10.0563	1.98e-14	3.13e-11	22.4888
DKFZp434F1719	-1.05682	5.15762	9.93246	3.15e-14	4.68e-11	22.0418
NXPH3	-2.66476	6.01199	9.89887	3.57e-14	5e-11	21.9203
FNBP4	1.48619	10.6416	-9.8567	4.19e-14	5.53e-11	21.7676
RPS24	-1.37533	9.96269	9.83038	4.63e-14	5.79e-11	21.6722
ARHGEF25	-1.01186	5.59973	9.67464	8.34e-14	9.91e-11	21.1061
PDE8B	-2.17297	6.34284	9.60447	1.09e-13	1.2e-10	20.8502
POLR2C	-1.08516	8.35912	9.59978	1.11e-13	1.2e-10	20.8331
FKBP5	-2.16321	10.0593	9.53944	1.39e-13	1.44e-10	20.6126
ARPM1	-1.25325	5.433	9.33817	3e-13	2.97e-10	19.8746
MANBAL	-1.07547	7.84872	9.28136	3.73e-13	3.54e-10	19.6655
ZBTB16	-2.65928	7.20312	9.2446	4.29e-13	3.92e-10	19.5301
LOC100506123	1.6879	8.53374	-9.04214	9.33e-13	7.65e-10	18.7821
DUSP26	-2.48615	6.94953	9.02596	9.93e-13	7.86e-10	18.7221
ADRA1B	-2.38153	5.91113	9.00481	1.08e-12	8.26e-10	18.6438
ROCK1	-1.61704	6.42938	8.92573	1.46e-12	1.05e-09	18.3504
SLC14A1	-1.46651	5.69472	8.92553	1.46e-12	1.05e-09	18.3496
NKD1	-1.05938	5.21793	8.87276	1.79e-12	1.22e-09	18.1536
SCUBE3	-1.67893	5.40051	8.87082	1.8e-12	1.22e-09	18.1464
GNB4	-1.63115	6.40492	8.85916	1.89e-12	1.22e-09	18.103
SFRS17A	1.27574	9.69277	-8.76453	2.72e-12	1.7e-09	17.7508
FAM133A	-1.27518	5.33278	8.72175	3.21e-12	1.9e-09	17.5913
HBA2	3.39761	13.6553	-8.71582	3.28e-12	1.9e-09	17.5692
ITGA10	-2.80208	8.54155	8.66343	4.02e-12	2.28e-09	17.3737
ACADL	-2.35859	6.17316	8.64486	4.32e-12	2.33e-09	17.3044
WWC3	1.17721	8.83207	-8.60124	5.12e-12	2.64e-09	17.1415
CAPRIN2	1.29465	8.21602	-8.60004	5.14e-12	2.64e-09	17.137
KRT75	-1.04522	5.16133	8.58946	5.35e-12	2.65e-09	17.0974
FAM181B	-1.8752	5.64259	8.5525	6.18e-12	3e-09	16.9592
GPRC5C	-1.32136	6.52012	8.47592	8.32e-12	3.95e-09	16.6726
AL049390	1.97233	7.73622	-8.4468	9.31e-12	4.34e-09	16.5635
FCN1	2.52888	9.74278	-8.33349	1.45e-11	6.49e-09	16.1386
ASB2	-1.08477	5.39761	8.32498	1.5e-11	6.58e-09	16.1067
MT1M	-3.39466	8.56915	8.31252	1.57e-11	6.78e-09	16.0599
PRRX2	-1.74538	9.05371	8.22525	2.2e-11	9.04e-09	15.732
GALNTL2	-2.9344	6.61167	8.19941	2.44e-11	9.66e-09	15.6349
HSPB7	-1.99631	6.74529	8.19327	2.5e-11	9.73e-09	15.6118
MCAM	-3.18819	7.05042	8.16539	2.78e-11	1.07e-08	15.5069
ALDH1L1	-2.10502	5.97644	8.14588	3e-11	1.13e-08	15.4335
TRIM36	-1.01375	5.4759	8.13041	3.19e-11	1.18e-08	15.3753
JPH2	-1.30682	6.306	8.07369	3.98e-11	1.46e-08	15.1618
RGS16	2.76308	8.23132	-8.06904	4.05e-11	1.46e-08	15.1442
WAS	1.80127	10.7568	-8.01349	5.03e-11	1.76e-08	14.935
KAAG1	-1.16787	5.31791	8.00377	5.23e-11	1.8e-08	14.8984
COPG	1.01317	9.5796	-7.99975	5.31e-11	1.8e-08	14.8832
BTG2	2.37014	11.0036	-7.99683	5.37e-11	1.8e-08	14.8722
TIMM8A	-1.33674	5.60821	7.98466	5.63e-11	1.86e-08	14.8264
AP1G1	1.59129	7.89446	-7.96345	6.12e-11	1.94e-08	14.7464
NKTR	1.68413	9.37164	-7.96299	6.13e-11	1.94e-08	14.7447
PFDN6	-1.50607	7.16826	7.9056	7.67e-11	2.37e-08	14.5283
C12orf43	-1.49307	6.60972	7.90027	7.83e-11	2.39e-08	14.5081
NCRNA00116	-1.4967	8.22611	7.84397	9.76e-11	2.9e-08	14.2957
CCDC107	-2.14449	7.20406	7.81513	1.09e-10	3.21e-08	14.1869
ANKRD1	-2.45528	6.45443	7.74617	1.43e-10	4.14e-08	13.9266
DVL3	1.7028	8.48224	-7.73297	1.51e-10	4.26e-08	13.8768
CEP110	1.62338	7.88851	-7.69564	1.74e-10	4.82e-08	13.7358
SFRP4	2.63493	9.40863	-7.65897	2.01e-10	5.43e-08	13.5973
HBB	3.22918	13.6529	-7.64858	2.09e-10	5.6e-08	13.558
OGT	1.10371	8.42807	-7.64508	2.12e-10	5.61e-08	13.5448
GCAT	-1.55204	6.27038	7.63906	2.17e-10	5.65e-08	13.5221
ITPR3	1.79329	10.5628	-7.63779	2.19e-10	5.65e-08	13.5173
TMEM119	2.42272	10.4649	-7.62416	2.3e-10	5.77e-08	13.4658
PCDH20	-2.06436	5.5597	7.60956	2.44e-10	6.02e-08	13.4106
CYP4F11	-1.87422	5.60879	7.57687	2.77e-10	6.73e-08	13.2871
SPOCK2	2.401	9.82774	-7.54992	3.08e-10	7.4e-08	13.1853
IL17B	-2.10439	5.59609	7.53218	3.3e-10	7.85e-08	13.1183
ETNK2	-1.00862	5.60103	7.52984	3.33e-10	7.85e-08	13.1094
KLHL30	-1.89155	5.79825	7.52578	3.39e-10	7.89e-08	13.0941
ITGA8	-4.41108	8.51678	7.51672	3.51e-10	8.1e-08	13.0599
DSEL	-1.66211	6.35794	7.50606	3.66e-10	8.28e-08	13.0196
LRRC47	-1.22813	8.47445	7.48572	3.96e-10	8.8e-08	12.9427
IL1B	3.31808	8.97764	-7.47793	4.08e-10	8.99e-08	12.9133
HOGA1	-1.08674	5.49922	7.45395	4.49e-10	9.69e-08	12.8227
SFRS18	1.26606	9.3287	-7.44813	4.59e-10	9.74e-08	12.8007
PPAPDC3	-1.81038	6.40593	7.44168	4.71e-10	9.9e-08	12.7763
FOSB	3.48334	12.7176	-7.42878	4.95e-10	1.02e-07	12.7276
NCRNA00174	1.548	6.76905	-7.42855	4.95e-10	1.02e-07	12.7267
TNFAIP3	2.45272	9.59947	-7.42226	5.08e-10	1.04e-07	12.7029
SRPK3	-1.35676	5.37958	7.39143	5.73e-10	1.16e-07	12.5864
SEMA4A	2.4381	8.242	-7.36612	6.33e-10	1.24e-07	12.4908
FRK	-1.27728	5.76097	7.34478	6.88e-10	1.34e-07	12.4102
ENDOG	-1.47521	6.70421	7.32066	7.56e-10	1.46e-07	12.319
DIAPH1	1.20907	9.12924	-7.30266	8.11e-10	1.55e-07	12.251
OSBPL3	1.16777	6.65847	-7.27002	9.21e-10	1.72e-07	12.1277
VTRNA1-3	-1.82975	6.10815	7.22774	1.09e-09	2e-07	11.968
GSDMB	1.7913	7.8905	-7.20876	1.17e-09	2.12e-07	11.8963
HNRNPH1	1.51148	7.72409	-7.1949	1.24e-09	2.23e-07	11.844
RPL31	-1.24912	11.8856	7.17765	1.32e-09	2.36e-07	11.7788
CEP70	-1.43948	5.78529	7.13473	1.56e-09	2.77e-07	11.6168
SERGEF	-1.13072	8.54425	7.10917	1.73e-09	3e-07	11.5203
FAM46B	-3.10952	7.1497	7.10077	1.79e-09	3.05e-07	11.4886
ARG2	-1.00461	5.59206	7.09591	1.82e-09	3.07e-07	11.4703
PMM1	-1.01411	9.149	7.07418	1.98e-09	3.27e-07	11.3883
IL2RB	2.19429	8.45318	-7.05573	2.13e-09	3.45e-07	11.3186
FYN	1.2586	8.06191	-7.04779	2.2e-09	3.5e-07	11.2887
TIMP4	-3.17123	7.23745	7.01293	2.52e-09	3.89e-07	11.1572
ACTA1	-2.54358	5.64469	7.0129	2.52e-09	3.89e-07	11.1571
RAMP1	-2.87432	7.09029	7.00354	2.61e-09	4e-07	11.1218
JUNB	2.21181	10.0321	-6.99957	2.65e-09	4.04e-07	11.1068
SELL	3.06581	7.95782	-6.98005	2.86e-09	4.33e-07	11.0332
NPTX2	-2.59313	8.05641	6.96638	3.02e-09	4.54e-07	10.9817
FLJ35220	-1.11272	5.68753	6.96131	3.08e-09	4.59e-07	10.9625
CINP	-1.16992	5.49635	6.9439	3.29e-09	4.87e-07	10.8969
ZC3H12A	2.56498	8.39964	-6.93957	3.35e-09	4.9e-07	10.8806
ZNF526	-1.74649	6.70929	6.9252	3.54e-09	5.11e-07	10.8265
HES6	-1.70755	6.43658	6.91535	3.68e-09	5.26e-07	10.7893
PAFAH2	-1.87747	6.0564	6.91454	3.69e-09	5.26e-07	10.7863
P2RY8	2.31968	8.76326	-6.90406	3.85e-09	5.39e-07	10.7468
FIBIN	-2.11984	6.25507	6.90373	3.85e-09	5.39e-07	10.7456
C2orf49	-1.5597	6.26914	6.90021	3.91e-09	5.43e-07	10.7323
VPS52	1.24744	8.63442	-6.87561	4.3e-09	5.88e-07	10.6397
HERC1	1.02319	9.2573	-6.86691	4.45e-09	6.04e-07	10.6069
MT1IP	-1.93106	9.44712	6.85688	4.63e-09	6.21e-07	10.5691
ENTPD1	1.28902	8.99799	-6.8225	5.29e-09	7.03e-07	10.4397
APOB	-1.50866	5.53138	6.79177	5.96e-09	7.79e-07	10.3241
PDK3	-1.08258	9.10475	6.74774	7.08e-09	9.15e-07	10.1585
FKBP10	-1.73377	6.25844	6.74522	7.15e-09	9.19e-07	10.149
THY1	1.69709	11.1683	-6.72622	7.7e-09	9.84e-07	10.0776
TTLL7	-1.65008	5.83822	6.71809	7.95e-09	1e-06	10.0471
BM668860	1.35118	7.42938	-6.70538	8.35e-09	1.04e-06	9.9993
CCT5	-1.43227	6.70008	6.69365	8.74e-09	1.08e-06	9.95525
ZCCHC8	1.03202	8.06684	-6.69026	8.85e-09	1.09e-06	9.94252
LOC728392	1.50209	8.75628	-6.67816	9.28e-09	1.13e-06	9.89708
ARHGAP30	1.40886	8.08769	-6.67804	9.29e-09	1.13e-06	9.89661
C12orf57	-1.09552	11.0882	6.67092	9.55e-09	1.16e-06	9.8699
MT1X	-3.23887	10.4297	6.66911	9.61e-09	1.16e-06	9.8631
LONP2	-1.01922	7.76249	6.6627	9.86e-09	1.18e-06	9.83903
TBX21	-1.02241	5.73184	6.65338	1.02e-08	1.21e-06	9.80404
KHNYN	1.50586	8.23555	-6.65247	1.03e-08	1.21e-06	9.80061
AW954199	1.89523	9.13216	-6.6489	1.04e-08	1.22e-06	9.78723
WDR55	-1.64546	7.01852	6.63235	1.11e-08	1.29e-06	9.72512
KLK1	-1.75017	6.01318	6.61943	1.17e-08	1.34e-06	9.67665
CXXC5	-1.38737	10.0309	6.60927	1.21e-08	1.39e-06	9.63855
MIAT	2.42009	7.34698	-6.60546	1.23e-08	1.39e-06	9.62424
MPP6	-1.25976	5.72056	6.5944	1.29e-08	1.44e-06	9.58279
PLCH2	1.81938	6.99295	-6.57982	1.36e-08	1.5e-06	9.52812
RAB17	-1.00563	5.4834	6.54861	1.54e-08	1.66e-06	9.41116
LRRC8A	-1.62303	7.50162	6.54537	1.56e-08	1.67e-06	9.39905
ELK1	-1.02811	8.77217	6.54095	1.58e-08	1.69e-06	9.3825
C1orf110	-1.43842	5.53298	6.53602	1.61e-08	1.71e-06	9.36403
ADCK4	-1.54921	6.56272	6.53019	1.65e-08	1.74e-06	9.3422
SAMD9L	1.07136	8.80104	-6.52663	1.67e-08	1.76e-06	9.32886
PLXNB1	-1.86408	7.55324	6.50023	1.85e-08	1.93e-06	9.23006
MX2	1.50231	9.30455	-6.4892	1.93e-08	1.99e-06	9.18878
EGR2	2.3631	9.68278	-6.48697	1.95e-08	2e-06	9.18043
SLC20A2	-1.45616	7.65853	6.48482	1.97e-08	2.01e-06	9.17238
YPEL3	1.29393	9.89761	-6.47829	2.02e-08	2.04e-06	9.14797
IL6	3.65965	10.109	-6.47452	2.05e-08	2.05e-06	9.13388
PDGFA	-1.07501	5.96354	6.46426	2.13e-08	2.1e-06	9.09551
PRRT3	-1.19086	5.80417	6.46378	2.13e-08	2.1e-06	9.09369
EXOSC4	-1.63647	6.46778	6.46238	2.15e-08	2.1e-06	9.08847
MFHAS1	-2.04529	6.71636	6.46171	2.15e-08	2.1e-06	9.08594
UCP2	2.46849	9.61386	-6.43554	2.38e-08	2.29e-06	8.98815
MRPL33	-1.05959	10.4451	6.43241	2.41e-08	2.31e-06	8.97645
CTPS	-1.54742	8.0059	6.43072	2.43e-08	2.32e-06	8.97014
SLC27A5	-1.24435	5.92145	6.41947	2.53e-08	2.4e-06	8.92809
PIK3CD	1.50653	8.44128	-6.41755	2.55e-08	2.41e-06	8.92096
CST6	-2.16673	6.41789	6.4084	2.64e-08	2.48e-06	8.88676
HRCT1	-1.52054	5.64743	6.40608	2.67e-08	2.49e-06	8.87812
PIM1	1.95904	9.81096	-6.39145	2.82e-08	2.62e-06	8.82348
MMP14	-1.10372	5.71303	6.38603	2.88e-08	2.67e-06	8.80326
TCRVB	1.11106	6.6574	-6.38389	2.91e-08	2.68e-06	8.79528
C14orf156	-1.19077	11.1142	6.38255	2.92e-08	2.68e-06	8.79028
POLG	1.08696	7.93324	-6.38059	2.95e-08	2.69e-06	8.78298
CCDC8	-1.11194	5.52268	6.37903	2.96e-08	2.7e-06	8.77713
ZNF385D	-1.83082	8.44161	6.37535	3.01e-08	2.7e-06	8.76339
LOC728153	1.98473	9.33178	-6.37479	3.01e-08	2.7e-06	8.76133
TSPAN2	-1.37864	5.91471	6.37274	3.04e-08	2.71e-06	8.75367
GADD45GIP1	-1.274	5.87651	6.36049	3.18e-08	2.82e-06	8.70798
ERLIN1	-1.31425	6.28829	6.34235	3.41e-08	3e-06	8.64033
BHLHE40	1.52961	12.0529	-6.34014	3.44e-08	3.01e-06	8.63208
LTB	2.74709	9.24838	-6.33823	3.47e-08	3.02e-06	8.62496
C10orf84	-1.16795	5.56729	6.33751	3.48e-08	3.02e-06	8.62228
PTPN3	-1.16387	5.70373	6.3151	3.79e-08	3.28e-06	8.5388
IKZF4	-1.05295	5.84703	6.31044	3.86e-08	3.33e-06	8.52142
ADA	1.25222	8.77042	-6.30877	3.89e-08	3.34e-06	8.51519
MRAP2	-3.22823	7.59168	6.30352	3.97e-08	3.39e-06	8.49567
FAM116B	1.36084	8.58947	-6.30153	4e-08	3.41e-06	8.48825
LMO7	-1.35074	5.61881	6.29779	4.06e-08	3.44e-06	8.47432
REEP2	-1.28597	5.3518	6.26931	4.53e-08	3.8e-06	8.36834
ZHX3	-1.2178	7.90661	6.26882	4.54e-08	3.8e-06	8.36649
EFCAB4A	1.50181	7.97979	-6.26028	4.69e-08	3.88e-06	8.33475
GBP4	1.3528	8.63935	-6.26011	4.69e-08	3.88e-06	8.33409
STAC	-1.16916	5.40153	6.26004	4.69e-08	3.88e-06	8.33383
TMEM11	-1.14647	6.13843	6.25966	4.7e-08	3.88e-06	8.33244
PEX11A	-1.33059	6.09645	6.22003	5.47e-08	4.4e-06	8.18511
CD44	1.25453	9.56167	-6.20629	5.77e-08	4.58e-06	8.1341
ADPGK	1.09458	9.32634	-6.20488	5.8e-08	4.58e-06	8.12885
AL049980	-1.4191	8.76112	6.18408	6.29e-08	4.91e-06	8.05163
TCEAL2	-2.94431	8.09352	6.18375	6.3e-08	4.91e-06	8.05041
NDUFAF2	-1.06969	9.08756	6.18148	6.35e-08	4.92e-06	8.042
MED11	-1.07266	5.89946	6.15604	7e-08	5.37e-06	7.94762
BC026095	-1.90048	7.7153	6.15037	7.16e-08	5.45e-06	7.92662
ZBTB3	-1.47795	6.47838	6.14089	7.42e-08	5.62e-06	7.89146
RASAL3	1.72722	10.2054	-6.11714	8.13e-08	6.08e-06	7.80349
SNAPIN	-1.58808	7.24702	6.11205	8.29e-08	6.17e-06	7.78465
ZBED3	-1.51844	5.8575	6.11155	8.31e-08	6.17e-06	7.78278
FAT3	-1.97449	6.48437	6.10518	8.52e-08	6.27e-06	7.7592
FHL5	-2.76056	7.39173	6.09373	8.9e-08	6.49e-06	7.71685
STK10	1.2628	7.93753	-6.08531	9.19e-08	6.68e-06	7.68568
CD247	2.06292	9.57789	-6.07263	9.65e-08	6.97e-06	7.63879
GTSE1	-1.21993	6.0899	6.0574	1.02e-07	7.3e-06	7.58249
SH3RF2	-1.07508	6.20697	6.05648	1.03e-07	7.31e-06	7.5791
KIAA0649	-1.1133	5.73627	6.05098	1.05e-07	7.44e-06	7.55879
FAM46C	2.30718	10.8885	-6.04423	1.08e-07	7.57e-06	7.53385
PLN	-1.85083	7.15919	6.03566	1.11e-07	7.77e-06	7.50221
ANKRD35	-1.37955	7.79726	6.02564	1.16e-07	8.01e-06	7.46522
PRR3	-1.05095	6.51538	6.01813	1.19e-07	8.2e-06	7.43748
KCNK3	-1.53903	6.82181	6.01584	1.2e-07	8.22e-06	7.42906
FANCE	-1.24394	7.58656	6.01257	1.21e-07	8.28e-06	7.41697
SGK223	1.27756	7.80848	-5.99818	1.28e-07	8.63e-06	7.36389
GPR68	2.19547	7.57895	-5.99803	1.28e-07	8.63e-06	7.36334
SDC4	-1.48556	8.24658	5.98927	1.33e-07	8.87e-06	7.33104
PRRC2C	1.24579	9.58684	-5.98187	1.37e-07	9.05e-06	7.30376
LRTOMT	-1.16689	5.86162	5.97834	1.39e-07	9.15e-06	7.29076
SPR	-1.85531	6.83603	5.97729	1.39e-07	9.15e-06	7.2869
C12orf28	-1.12143	5.2847	5.97604	1.4e-07	9.15e-06	7.28228
LOC439990	1.49501	9.58882	-5.97581	1.4e-07	9.15e-06	7.28144
MAP3K6	-1.16957	9.77819	5.97549	1.4e-07	9.15e-06	7.28026
ALCAM	-1.50553	9.74191	5.97447	1.41e-07	9.16e-06	7.27651
CSDC2	-2.27662	6.87741	5.9704	1.43e-07	9.26e-06	7.26153
TMSB15B	-1.38075	6.58728	5.96943	1.43e-07	9.26e-06	7.25795
RIMS3	-2.22107	7.09611	5.9686	1.44e-07	9.26e-06	7.25488
CDKN2AIP	1.0541	7.66579	-5.96374	1.46e-07	9.41e-06	7.23699
TSPAN32	1.02525	6.32163	-5.96128	1.48e-07	9.45e-06	7.22795
THAP10	-1.3294	6.06685	5.96119	1.48e-07	9.45e-06	7.22759
ITGAL	1.98517	8.23235	-5.94457	1.58e-07	1e-05	7.16643
EGR1	1.476	12.3214	-5.93872	1.61e-07	1.01e-05	7.14489
COX7A1	-1.45531	10.5331	5.93856	1.61e-07	1.01e-05	7.1443
ZNF77	-1.11421	5.62052	5.93843	1.61e-07	1.01e-05	7.14384
ARSJ	-1.00129	5.62542	5.93627	1.63e-07	1.02e-05	7.13588
C12orf65	-1.45352	7.01855	5.93177	1.65e-07	1.03e-05	7.11933
C1orf190	-1.11546	5.92455	5.92555	1.69e-07	1.05e-05	7.09647
PRRT1	-1.04953	5.74267	5.91959	1.73e-07	1.07e-05	7.07454
EIF4B	1.13136	11.7677	-5.91685	1.75e-07	1.07e-05	7.06447
PASK	1.62736	7.11993	-5.9106	1.79e-07	1.09e-05	7.0415
PTGIR	-1.42564	6.05809	5.90956	1.8e-07	1.1e-05	7.03769
AKNA	1.33625	9.32049	-5.90153	1.86e-07	1.12e-05	7.00816
MANSC1	-1.11974	6.13787	5.90072	1.86e-07	1.12e-05	7.0052
HOXB8	-1.0638	5.38592	5.89491	1.9e-07	1.14e-05	6.98386
PTPLA	-2.43176	7.76866	5.89471	1.91e-07	1.14e-05	6.98311
ZNF540	-1.30573	6.20756	5.89258	1.92e-07	1.15e-05	6.97528
BTN3A2	1.31513	7.62822	-5.88904	1.95e-07	1.16e-05	6.96231
ENC1	1.31271	7.94817	-5.88207	2e-07	1.19e-05	6.93671
TLE1	-1.71315	7.99386	5.87511	2.05e-07	1.21e-05	6.91118
TMEM223	-1.00247	6.27515	5.86754	2.11e-07	1.24e-05	6.8834
LRMP	1.94902	8.36803	-5.86471	2.14e-07	1.25e-05	6.87302
PAK1IP1	-1.26369	7.44214	5.86279	2.15e-07	1.25e-05	6.86598
ITK	2.26313	8.60473	-5.86044	2.17e-07	1.25e-05	6.85735
IL13RA2	-2.25933	6.2439	5.85681	2.2e-07	1.26e-05	6.84402
COL13A1	-1.2409	6.5408	5.84791	2.28e-07	1.31e-05	6.8114
SLC25A4	-1.79285	9.5518	5.84192	2.33e-07	1.33e-05	6.78945
NDUFS5	-1.10886	11.255	5.8393	2.35e-07	1.34e-05	6.77986
FAM65B	2.10089	8.26245	-5.82677	2.47e-07	1.4e-05	6.73396
PRO0628	1.49729	6.99364	-5.82208	2.51e-07	1.42e-05	6.71678
MARCKSL1	1.35984	9.85842	-5.81809	2.55e-07	1.43e-05	6.70218
AK127804	1.10769	6.14057	-5.81205	2.61e-07	1.46e-05	6.68008
CTSZ	-2.76346	9.81362	5.81117	2.62e-07	1.46e-05	6.67683
WDR45L	1.51143	8.17218	-5.80697	2.66e-07	1.48e-05	6.66149
UBA7	1.06721	9.94833	-5.80502	2.68e-07	1.49e-05	6.65433
ACTC1	-3.79847	8.05406	5.79955	2.74e-07	1.52e-05	6.63435
CSPG4	-2.26454	9.06078	5.79875	2.75e-07	1.52e-05	6.63141
TNFAIP8L3	-1.59901	8.55442	5.78557	2.89e-07	1.58e-05	6.58322
MAGOH	-1.43524	7.81465	5.77916	2.96e-07	1.61e-05	6.55979
ZNF532	-1.43017	9.08324	5.77193	3.04e-07	1.65e-05	6.53338
TMEM136	-1.51081	6.81509	5.76334	3.14e-07	1.69e-05	6.502
NFIA	-1.87859	8.57609	5.75913	3.19e-07	1.71e-05	6.48663
ZFHX3	-1.08283	9.2099	5.75494	3.24e-07	1.73e-05	6.47131
CD7	2.12677	8.25216	-5.75369	3.26e-07	1.73e-05	6.46674
CCR7	2.90622	8.60133	-5.74594	3.36e-07	1.78e-05	6.43847
ADI1	-1.54418	7.02313	5.73698	3.47e-07	1.83e-05	6.4058
TBC1D10C	2.11969	9.10325	-5.73574	3.49e-07	1.83e-05	6.40126
KIAA1539	-1.07053	8.38582	5.71346	3.8e-07	1.96e-05	6.32004
SYNC	-2.0914	7.40106	5.70574	3.91e-07	2.01e-05	6.29192
CYorf15B	1.26093	6.37945	-5.69667	4.05e-07	2.06e-05	6.25888
ETV2	-1.02416	5.75075	5.68461	4.24e-07	2.15e-05	6.21501
CR617046	-1.2197	8.15135	5.68033	4.3e-07	2.17e-05	6.19942
TP53INP2	1.42629	8.59343	-5.66629	4.54e-07	2.28e-05	6.14837
TBC1D4	1.32913	7.79856	-5.65766	4.69e-07	2.33e-05	6.11701
MT1A	-1.0841	12.8136	5.65736	4.7e-07	2.33e-05	6.11591
FAM60A	1.12826	10.2611	-5.657	4.7e-07	2.33e-05	6.1146
LOC338758	1.33214	9.74628	-5.65681	4.71e-07	2.33e-05	6.11393
SLC12A4	-1.0724	7.10355	5.6489	4.85e-07	2.38e-05	6.08519
B3GNT8	-1.06087	5.94818	5.63367	5.13e-07	2.5e-05	6.02988
NCOA7	1.17679	10.3626	-5.63275	5.15e-07	2.5e-05	6.02654
PCDH7	-1.0434	5.98064	5.63255	5.16e-07	2.5e-05	6.02583
SGCG	-1.04452	5.31864	5.63151	5.18e-07	2.5e-05	6.02206
FOXD2	-1.52821	6.87178	5.62429	5.32e-07	2.56e-05	5.99584
TAGAP	1.54963	6.47275	-5.60559	5.71e-07	2.71e-05	5.92806
CD83	2.19614	9.68071	-5.59883	5.86e-07	2.77e-05	5.90355
UQCRB	-1.41269	6.36893	5.5801	6.28e-07	2.96e-05	5.83572
IGFBP2	-2.37643	9.78345	5.57601	6.38e-07	3e-05	5.82093
PRKCQ	2.02215	7.61869	-5.57114	6.5e-07	3.05e-05	5.80331
GK5	-1.45694	5.90525	5.56302	6.7e-07	3.11e-05	5.77394
ZFP36	1.25902	12.7828	-5.56059	6.76e-07	3.13e-05	5.76515
ZDHHC18	1.24272	7.478	-5.5581	6.83e-07	3.16e-05	5.75618
FANCG	1.1028	8.0037	-5.55688	6.86e-07	3.16e-05	5.75176
SRPR	1.16009	9.21926	-5.54571	7.15e-07	3.28e-05	5.71137
TEAD3	-1.86579	6.65134	5.54384	7.2e-07	3.29e-05	5.70464
PPP1R14A	-2.00789	10.8471	5.54156	7.27e-07	3.32e-05	5.69639
RCSD1	1.50055	7.94309	-5.54086	7.28e-07	3.32e-05	5.69386
SV2A	-1.02683	5.82207	5.53276	7.51e-07	3.39e-05	5.66462
PLCE1	-1.37197	6.23134	5.52876	7.62e-07	3.43e-05	5.65018
ISG20	1.6387	10.6794	-5.50507	8.33e-07	3.71e-05	5.56472
PACSIN3	-1.67671	6.43098	5.49486	8.66e-07	3.81e-05	5.52792
FABP3	-1.87488	6.46895	5.49348	8.7e-07	3.82e-05	5.52295
GBP5	1.71698	7.84463	-5.48503	8.98e-07	3.91e-05	5.49252
PCDHB12	-1.12373	5.61581	5.48477	8.99e-07	3.91e-05	5.49159
TGM2	-1.1266	8.00737	5.48395	9.02e-07	3.91e-05	5.48864
DLG5	-1.2023	6.17462	5.48297	9.05e-07	3.91e-05	5.48512
CRIPAK	1.94981	8.46821	-5.48183	9.09e-07	3.92e-05	5.48101
ZBTB47	-1.35519	6.91294	5.46888	9.54e-07	4.09e-05	5.43442
PVRL3	-1.33632	7.4021	5.46137	9.82e-07	4.19e-05	5.40739
KCNA5	-2.22397	7.85372	5.4534	1.01e-06	4.29e-05	5.37873
ICAM3	1.52268	10.2718	-5.45184	1.02e-06	4.31e-05	5.37312
FAM114A1	-1.03698	5.53819	5.45003	1.02e-06	4.33e-05	5.36663
COPG2	-1.31263	6.54282	5.44741	1.03e-06	4.35e-05	5.35723
C20orf108	-1.11179	8.75538	5.44729	1.03e-06	4.35e-05	5.35677
FCN3	-1.32412	6.26631	5.44402	1.05e-06	4.4e-05	5.34503
PLD5	-1.79641	5.98138	5.4431	1.05e-06	4.4e-05	5.34172
HSPB2	-1.62331	8.00844	5.44297	1.05e-06	4.4e-05	5.34128
ZNF696	-1.08257	6.77578	5.43937	1.07e-06	4.45e-05	5.32833
RNF216L	-1.07975	6.05531	5.43261	1.09e-06	4.55e-05	5.30406
ACTN4	-1.08479	10.6662	5.42816	1.11e-06	4.62e-05	5.28808
PARP14	1.06217	9.15914	-5.42218	1.14e-06	4.72e-05	5.26663
SSH2	1.01483	8.88511	-5.41672	1.16e-06	4.79e-05	5.24703
SERPINA3	-1.71099	10.6251	5.41376	1.17e-06	4.81e-05	5.23643
MAPK4	-1.14494	5.46996	5.41303	1.18e-06	4.81e-05	5.23383
C5orf39	1.14161	8.64945	-5.41047	1.19e-06	4.85e-05	5.22463
IL8	2.74436	9.9292	-5.4096	1.19e-06	4.85e-05	5.22153
NR2F6	-1.24262	8.01453	5.40715	1.2e-06	4.88e-05	5.21272
FAIM3	2.53568	9.10024	-5.40586	1.21e-06	4.89e-05	5.2081
RPS21	-1.99216	8.49003	5.40545	1.21e-06	4.89e-05	5.20663
RAC2	1.47392	11.3428	-5.39869	1.24e-06	5e-05	5.18241
DACT3	-2.22087	9.6624	5.39407	1.26e-06	5.08e-05	5.16585
ARHGAP4	1.42633	9.93747	-5.38928	1.29e-06	5.16e-05	5.1487
NR4A2	2.89759	9.74759	-5.38215	1.32e-06	5.27e-05	5.12319
DOK4	-1.41941	7.09802	5.37728	1.34e-06	5.35e-05	5.10577
SAP25	1.47288	8.87418	-5.37581	1.35e-06	5.36e-05	5.10051
NEXN	-1.9114	9.43198	5.37337	1.36e-06	5.39e-05	5.09177
ZNFPHEX133	-1.58127	7.4088	5.37185	1.37e-06	5.42e-05	5.08633
ICOS	2.21755	7.66276	-5.3667	1.4e-06	5.48e-05	5.06792
APLNR	1.56052	9.36155	-5.36385	1.41e-06	5.52e-05	5.05771
RASL12	-2.32146	9.43538	5.36177	1.42e-06	5.56e-05	5.0503
NTN1	-1.02296	5.97029	5.35754	1.45e-06	5.61e-05	5.03518
PTPRG	-1.40298	7.11631	5.35741	1.45e-06	5.61e-05	5.0347
EPC2	-1.00694	5.57759	5.35035	1.49e-06	5.73e-05	5.00948
RALB	1.03319	10.2666	-5.34914	1.49e-06	5.75e-05	5.00518
CST7	1.74281	7.89495	-5.34397	1.52e-06	5.83e-05	4.98668
CLK1	1.02788	9.35627	-5.34	1.54e-06	5.91e-05	4.97252
DMXL2	1.39487	6.80145	-5.33785	1.56e-06	5.94e-05	4.96485
SNX30	1.19464	7.72741	-5.33783	1.56e-06	5.94e-05	4.96477
PCDHB4	-1.4709	6.19214	5.33289	1.59e-06	6.03e-05	4.94716
ATOH8	-2.00102	7.47427	5.32818	1.61e-06	6.12e-05	4.93036
FOS	2.14328	12.7131	-5.3273	1.62e-06	6.12e-05	4.92722
LEF1	2.04612	8.03419	-5.32511	1.63e-06	6.16e-05	4.91938
CHD7	1.2481	8.14547	-5.32422	1.64e-06	6.17e-05	4.91623
PIM2	2.44446	10.107	-5.32311	1.64e-06	6.18e-05	4.91226
LPCAT3	-1.00919	8.43051	5.31731	1.68e-06	6.31e-05	4.89158
GUSBL2	-1.11791	6.11656	5.31048	1.72e-06	6.44e-05	4.86726
HCLS1	1.175	11.3318	-5.30927	1.73e-06	6.46e-05	4.86293
KRT7	-1.43819	5.7162	5.30869	1.73e-06	6.46e-05	4.86088
CBS	-1.67587	7.33324	5.29444	1.83e-06	6.76e-05	4.81013
ZW10	-1.15328	8.43735	5.2927	1.84e-06	6.8e-05	4.80392
MRPS28	-1.33665	8.01256	5.28166	1.92e-06	7.04e-05	4.76464
IL10RA	1.66828	9.13094	-5.28037	1.93e-06	7.06e-05	4.76007
HLA-DMA	1.10471	12.4263	-5.27779	1.95e-06	7.11e-05	4.75088
CV318379	-1.21698	6.07059	5.27756	1.95e-06	7.11e-05	4.75008
45357	-1.38201	9.91257	5.27358	1.98e-06	7.19e-05	4.73591
FXR2	-1.02917	7.6974	5.27323	1.98e-06	7.19e-05	4.73466
DPEP2	1.39247	8.47228	-5.27261	1.98e-06	7.2e-05	4.73247
SIK1	3.07303	9.71626	-5.27155	1.99e-06	7.2e-05	4.72868
CCDC126	-1.26809	5.71915	5.2625	2.06e-06	7.38e-05	4.69654
ZNF649	-1.17082	5.85903	5.25749	2.1e-06	7.51e-05	4.67874
ZNF416	-1.08536	5.88871	5.25425	2.12e-06	7.56e-05	4.66725
DOLK	-1.16606	7.41544	5.25417	2.12e-06	7.56e-05	4.66696
SMG1	1.34326	9.09767	-5.25102	2.15e-06	7.61e-05	4.65577
TRMT12	-1.19601	7.54878	5.24113	2.23e-06	7.85e-05	4.6207
AK125166	1.05587	7.28629	-5.23842	2.25e-06	7.92e-05	4.61108
GRIA2	-1.91754	6.33522	5.23203	2.3e-06	8.07e-05	4.58842
PELI1	1.33528	8.70531	-5.22942	2.33e-06	8.11e-05	4.57915
LOC283070	1.23882	8.43557	-5.22874	2.33e-06	8.12e-05	4.57675
NLGN1	-1.51989	6.14131	5.22447	2.37e-06	8.2e-05	4.56163
ARID3A	1.02821	8.68273	-5.22207	2.39e-06	8.25e-05	4.55312
IRF2BP1	-1.15066	6.21163	5.22153	2.4e-06	8.25e-05	4.5512
UBFD1	-1.05991	5.94561	5.21886	2.42e-06	8.31e-05	4.54175
AASS	-1.15162	6.24673	5.21073	2.49e-06	8.54e-05	4.51296
ACAP1	1.83705	8.47706	-5.21048	2.5e-06	8.54e-05	4.51207
ALOX15B	-1.11566	5.59733	5.2067	2.53e-06	8.64e-05	4.4987
ARRDC5	1.30177	6.43915	-5.20187	2.58e-06	8.75e-05	4.48163
LRRC57	-1.17635	6.21462	5.20112	2.58e-06	8.75e-05	4.47898
LENG8	1.41149	6.69648	-5.19714	2.62e-06	8.85e-05	4.46487
RGS2	1.49743	12.0282	-5.19412	2.65e-06	8.93e-05	4.45422
GNG2	1.72608	7.04848	-5.18589	2.73e-06	9.14e-05	4.42512
AK055323	-1.26094	8.45828	5.18585	2.73e-06	9.14e-05	4.42498
PELI3	-1.09508	5.75632	5.16078	3e-06	9.88e-05	4.33646
MOXD1	2.04623	7.17367	-5.15865	3.02e-06	9.95e-05	4.32894
SLC45A1	-1.13811	5.88669	5.14551	3.17e-06	0.000103986	4.28263
WDR25	-1.18964	6.78597	5.14256	3.21e-06	0.000104902	4.27221
KIAA0232	-1.02279	5.72985	5.14203	3.21e-06	0.000104902	4.27037
NHP2	-1.19131	8.71207	5.14201	3.21e-06	0.000104902	4.27027
ARHGAP10	-1.46363	8.52738	5.13989	3.24e-06	0.000105244	4.26281
COL1A1	1.85121	11.9018	-5.13934	3.24e-06	0.000105244	4.26087
MAP4K1	1.83549	8.07926	-5.13436	3.3e-06	0.000106866	4.24335
CD74	1.38992	12.066	-5.13217	3.33e-06	0.00010743	4.23564
STAT4	1.24564	8.08498	-5.13145	3.34e-06	0.00010743	4.23311
BC041843	1.50617	8.18183	-5.1247	3.42e-06	0.000109534	4.20936
GALNT6	-1.02405	5.73408	5.11799	3.51e-06	0.000111753	4.18575
LIG1	1.03986	7.53578	-5.11778	3.51e-06	0.000111753	4.18501
C13orf18	1.06095	6.79655	-5.11525	3.54e-06	0.000112496	4.17611
PLP2	-1.22378	8.06368	5.11026	3.61e-06	0.000113987	4.15858
ZBTB9	-1.01158	7.09193	5.11021	3.61e-06	0.000113987	4.1584
SMAP2	1.17462	10.2803	-5.10784	3.64e-06	0.000114831	4.15007
IL32	1.16485	8.13825	-5.10032	3.74e-06	0.000117576	4.12365
TNFAIP2	1.59827	7.81748	-5.09922	3.76e-06	0.000117812	4.11978
TMEM176A	1.17821	9.11637	-5.09612	3.8e-06	0.000118777	4.10888
NPAS2	-1.26163	5.86628	5.08773	3.92e-06	0.000121843	4.07946
CD55	1.29372	8.72153	-5.08088	4.02e-06	0.000124618	4.0554
MRPS36	-1.4057	6.22147	5.07762	4.07e-06	0.00012546	4.04398
FOXD1	-1.43138	6.61828	5.06904	4.2e-06	0.000128797	4.0139
PADI4	2.32483	7.18709	-5.06592	4.25e-06	0.000130109	4.00296
FRZB	-2.03926	10.1648	5.06435	4.27e-06	0.000130661	3.99749
GSTO2	-1.20733	6.02849	5.06143	4.32e-06	0.000131638	3.98726
PPP1R3F	-1.06268	6.23116	5.0424	4.63e-06	0.00013946	3.92065
LOC442454	-2.27639	9.84305	5.04027	4.66e-06	0.000140006	3.91321
CKMT2	-1.64358	7.19513	5.03567	4.74e-06	0.000142032	3.89712
USP36	1.66557	8.60525	-5.03428	4.77e-06	0.000142378	3.89226
PLSCR1	1.22252	7.12314	-5.02972	4.85e-06	0.000144061	3.87634
DOCK2	1.30937	10.5643	-5.02579	4.92e-06	0.000145964	3.86259
CCNL1	1.50267	8.97058	-5.01589	5.1e-06	0.000150079	3.82804
TMEM110	-1.07758	6.72107	5.01545	5.11e-06	0.000150079	3.82648
PLCB2	1.59405	8.48125	-5.01332	5.15e-06	0.000151014	3.81906
C19orf70	-1.0099	10.0521	5.01307	5.15e-06	0.000151014	3.81818
KHDRBS3	-1.31916	7.99519	5.01085	5.19e-06	0.00015205	3.81046
WRAP53	-1.03773	5.80342	5.00486	5.31e-06	0.000154838	3.78956
DYSF	1.26757	8.94043	-4.99058	5.59e-06	0.000162509	3.73979
GLDN	-2.35028	8.41708	4.98674	5.67e-06	0.000164594	3.72643
HCST	1.13063	10.2797	-4.98375	5.73e-06	0.000165791	3.716
FAM113B	1.13649	9.6104	-4.98311	5.75e-06	0.000165973	3.71379
LIME1	1.50974	9.55926	-4.98268	5.75e-06	0.000166032	3.71229
TCF7L1	-1.10737	6.15849	4.97943	5.82e-06	0.000167806	3.70097
CCL4L2	1.0904	7.02409	-4.97866	5.84e-06	0.000168074	3.69829
GFPT2	2.19944	8.38207	-4.97622	5.89e-06	0.000168947	3.68981
TMEM120A	-1.73963	9.03111	4.97304	5.96e-06	0.000170306	3.67875
HPS6	-1.11784	8.9117	4.97219	5.98e-06	0.000170631	3.67578
NKG7	1.60794	8.77568	-4.97158	5.99e-06	0.000170805	3.67365
FAM50B	-1.54622	6.97577	4.96992	6.03e-06	0.000171629	3.66788
TIMP3	1.5252	11.8305	-4.9696	6.04e-06	0.000171629	3.66677
HBEGF	2.17475	9.82173	-4.96917	6.04e-06	0.000171691	3.66527
KLHDC5	-1.40665	9.31546	4.95757	6.31e-06	0.000178657	3.62497
ICT1	-1.0351	8.03127	4.95661	6.33e-06	0.000179071	3.62162
MTHFD1	-1.03038	6.3345	4.95587	6.34e-06	0.000179336	3.61907
ARHGAP9	1.41959	8.87916	-4.95477	6.37e-06	0.000179811	3.61524
SPINT2	-1.0836	9.94315	4.94981	6.49e-06	0.000182462	3.59801
CRNKL1	-1.1512	5.77201	4.9477	6.54e-06	0.000183649	3.59068
TGFB1I1	-1.21316	7.8673	4.94353	6.63e-06	0.000185787	3.57623
LPP	-1.35245	11.8425	4.92753	7.03e-06	0.000194602	3.52073
PAPD5	-1.13316	8.9058	4.92505	7.09e-06	0.000196127	3.51216
AKAP8L	-1.42623	6.42103	4.92265	7.16e-06	0.000197616	3.50382
CLMP	-1.75762	6.66864	4.91578	7.34e-06	0.000202052	3.48005
PCYOX1	-1.26636	8.7405	4.90732	7.57e-06	0.000206973	3.45077
RIC8B	-1.48633	7.47474	4.90389	7.66e-06	0.000208838	3.43891
CD69	2.13618	8.47606	-4.88951	8.07e-06	0.000217991	3.3892
SPSB2	-1.13393	6.37459	4.8854	8.19e-06	0.000220505	3.375
FERMT2	-1.06142	11.6296	4.87721	8.44e-06	0.000226859	3.34672
LOC349114	1.01452	6.45977	-4.86716	8.75e-06	0.000233407	3.31206
ARHGAP33	1.1169	8.30603	-4.85882	9.02e-06	0.000238846	3.2833
VCAM1	1.13484	9.32073	-4.85868	9.02e-06	0.000238846	3.28281
UTRN	1.05926	6.73238	-4.85582	9.11e-06	0.000240994	3.27298
PNMAL1	-1.59454	6.32275	4.852	9.24e-06	0.000242451	3.25981
PRIC285	1.11052	9.45448	-4.84865	9.35e-06	0.000244321	3.24827
ECI1	-1.07827	8.06771	4.8451	9.47e-06	0.000246649	3.23607
FLJ43663	1.23417	6.80681	-4.84242	9.56e-06	0.000248502	3.22684
HOXA4	-1.0559	6.1902	4.8337	9.87e-06	0.000255035	3.19686
DENND4C	-1.12781	9.69419	4.82383	1.02e-05	0.000262595	3.16294
TRIM22	1.48054	9.09854	-4.81388	1.06e-05	0.000271821	3.12877
CHCHD6	-1.63859	7.33298	4.80948	1.08e-05	0.000274973	3.11365
ENPP5	-1.25052	6.10582	4.80882	1.08e-05	0.000275031	3.1114
RHOBTB3	-1.89928	8.59635	4.80794	1.08e-05	0.000275612	3.10837
ADCY9	-1.44676	6.82913	4.80629	1.09e-05	0.000276356	3.10273
FAM26E	-1.03353	5.7264	4.80077	1.11e-05	0.000280102	3.08379
AI349750	1.87297	8.3119	-4.79871	1.12e-05	0.000281581	3.07674
CXCR4	1.51479	7.89239	-4.79719	1.13e-05	0.000282528	3.07152
SDCBP	1.08033	10.0073	-4.79636	1.13e-05	0.000283074	3.06867
PCGF1	-1.04815	7.15388	4.78831	1.16e-05	0.000290147	3.0411
SPEG	-1.04225	6.33555	4.78759	1.16e-05	0.000290596	3.03863
SGCD	-1.08372	5.99069	4.77727	1.21e-05	0.000299975	3.00332
CHCHD1	-1.0849	6.83753	4.77121	1.24e-05	0.00030592	2.98261
UFSP2	-1.14085	8.97507	4.76959	1.24e-05	0.000307063	2.97707
CD6	1.84427	8.38387	-4.76422	1.27e-05	0.000312058	2.9587
ITGB7	1.38894	9.01416	-4.7628	1.27e-05	0.000313001	2.95385
RAVER2	-1.20335	7.46237	4.75575	1.31e-05	0.000320006	2.92978
DKFZp686O16217	1.85771	8.18428	-4.74931	1.34e-05	0.000326794	2.9078
CARD11	1.27486	7.96414	-4.742	1.37e-05	0.000332046	2.88286
COL1A2	1.14497	12.6417	-4.74199	1.37e-05	0.000332046	2.88283
RASL11A	-1.55344	6.16803	4.72737	1.45e-05	0.000348085	2.833
ZBP1	1.73911	7.69441	-4.7262	1.45e-05	0.000349183	2.82903
C16orf62	-1.13776	6.33401	4.72155	1.48e-05	0.000353958	2.81319
WFDC1	-2.14241	6.84434	4.70317	1.58e-05	0.000374917	2.75069
FMO1	1.42917	6.3144	-4.69398	1.63e-05	0.000386237	2.71947
AK124143	1.65004	7.90247	-4.69337	1.63e-05	0.000386689	2.71741
THBS1	1.55602	11.5973	-4.69168	1.64e-05	0.00038825	2.71167
TRIB1	1.27897	11.2971	-4.68951	1.65e-05	0.00039088	2.70429
STK38L	-1.69531	6.93884	4.68375	1.69e-05	0.000398185	2.68475
SELE	1.36968	6.74921	-4.67745	1.73e-05	0.000405299	2.6634
SFRP2	2.04152	11.52	-4.67665	1.73e-05	0.000405952	2.66068
APBB1IP	1.06939	9.91715	-4.67593	1.74e-05	0.000406585	2.65826
ETS1	1.06204	11.1166	-4.67407	1.75e-05	0.000408484	2.65194
STOML1	-1.12232	6.57238	4.67201	1.76e-05	0.000410679	2.64496
C12orf29	-1.34775	7.58162	4.66106	1.83e-05	0.000425306	2.60789
SLC4A1AP	-1.02689	6.32354	4.66024	1.84e-05	0.000426094	2.60512
ZNF259	-1.30392	6.90361	4.65383	1.88e-05	0.000434243	2.58343
NTRK3	-1.10852	5.86677	4.64985	1.9e-05	0.000439568	2.56997
FLRT2	1.22573	8.49422	-4.64632	1.93e-05	0.000443383	2.55805
DHCR24	-1.4644	6.79337	4.64367	1.95e-05	0.00044713	2.54911
CCT4	-1.07707	6.17583	4.63499	2.01e-05	0.000459775	2.51979
SLC24A3	-1.80796	7.46808	4.63072	2.04e-05	0.000464993	2.50538
PLAU	1.36641	10.4191	-4.62179	2.1e-05	0.000477637	2.47527
HBG2	3.0272	8.16444	-4.62062	2.11e-05	0.00047826	2.47131
EFHD1	-1.84047	10.0578	4.61818	2.13e-05	0.000480276	2.46308
CX3CR1	1.35185	6.99517	-4.60087	2.27e-05	0.000504637	2.4048
OSTM1	-1.23456	7.11158	4.5999	2.27e-05	0.000504637	2.40156
LIMCH1	-1.80065	9.73664	4.59792	2.29e-05	0.000506646	2.3949
COX7A2	-1.00647	11.786	4.59641	2.3e-05	0.00050795	2.3898
AK056211	-1.42363	5.88745	4.59472	2.31e-05	0.000510044	2.38412
TPRKB	-1.00939	6.35578	4.59178	2.34e-05	0.00051394	2.37423
KDM5D	2.0674	8.66638	-4.58993	2.35e-05	0.000516825	2.36802
45541	1.05004	6.81921	-4.58917	2.36e-05	0.000517735	2.36547
LTA	1.27637	6.96964	-4.58728	2.38e-05	0.000520725	2.35911
CITED4	-1.17746	6.57835	4.58304	2.41e-05	0.000527599	2.34488
CYTH4	1.26046	10.372	-4.58274	2.41e-05	0.000527664	2.34388
CAMK1G	2.6766	9.33084	-4.58241	2.42e-05	0.000527791	2.34278
ADAMTS8	-1.78851	6.8846	4.57715	2.46e-05	0.000536836	2.32511
OBFC2B	-1.19922	7.55529	4.57656	2.47e-05	0.000536836	2.32312
TDRD10	1.18381	6.2699	-4.57536	2.48e-05	0.000538124	2.3191
CH25H	1.57782	7.55091	-4.57508	2.48e-05	0.00053816	2.31817
SGCA	-2.16866	8.01794	4.56846	2.54e-05	0.000546391	2.29594
GPD1L	-1.03561	9.88903	4.5673	2.55e-05	0.000547623	2.29208
RNASEH1	-1.21933	8.81194	4.5575	2.64e-05	0.000564827	2.25922
CLDN23	-1.62913	7.47235	4.55532	2.66e-05	0.000567639	2.25193
TRA2A	1.0814	8.22953	-4.55391	2.67e-05	0.000569948	2.24721
USP13	-1.2117	6.81677	4.55259	2.69e-05	0.000571883	2.2428
EGR3	1.16608	6.89249	-4.54914	2.72e-05	0.000577521	2.23125
ATP1A2	-2.07527	6.64115	4.53394	2.87e-05	0.000599766	2.18043
BFAR	-1.28874	7.82754	4.531	2.9e-05	0.00060527	2.1706
GZMB	2.07381	8.53867	-4.53036	2.9e-05	0.000606102	2.16846
HLA-DOA	1.33781	9.52585	-4.5276	2.93e-05	0.000611311	2.15924
HOXC9	-1.12672	6.10385	4.52627	2.95e-05	0.00061326	2.15479
DENND3	1.04113	8.27642	-4.51774	3.04e-05	0.000629129	2.12634
SLC1A3	-1.65508	9.17067	4.51385	3.08e-05	0.000636661	2.11337
FAM129A	-1.1357	10.5764	4.49936	3.24e-05	0.000664613	2.06511
FKBP11	1.47429	10.7747	-4.49727	3.26e-05	0.000668929	2.05813
CDK12	2.44724	9.99786	-4.49445	3.29e-05	0.000673819	2.04875
DUSP5	1.74185	10.4038	-4.49329	3.31e-05	0.000675685	2.04488
GNG7	1.23064	8.06234	-4.48803	3.37e-05	0.000685597	2.02739
TIMM44	-1.05075	6.70874	4.48459	3.41e-05	0.000692696	2.01597
DLST	-1.22447	8.10125	4.48372	3.42e-05	0.000694221	2.01307
RCAN2	-1.06968	7.75113	4.48035	3.46e-05	0.000700653	2.00187
GPR183	1.54357	9.84488	-4.47525	3.52e-05	0.000712052	1.98492
IER5L	-1.28653	7.23271	4.47485	3.53e-05	0.000712435	1.9836
ROBO3	1.15944	8.11882	-4.46872	3.6e-05	0.00072255	1.96326
DEF6	1.26358	8.76307	-4.46206	3.69e-05	0.000736222	1.94116
HMCN1	-1.08203	5.46023	4.46172	3.69e-05	0.000736474	1.94004
MNDA	1.32037	7.63394	-4.45865	3.73e-05	0.000742534	1.92987
CD19	3.01028	8.40949	-4.45546	3.77e-05	0.000747707	1.91931
CD151	-1.11741	9.41541	4.44914	3.86e-05	0.000759326	1.89835
LGALS3BP	1.42157	9.23807	-4.44856	3.87e-05	0.000760226	1.89644
PHGDH	-1.00523	10.495	4.4472	3.88e-05	0.00076321	1.89193
CXCL2	2.24733	8.94701	-4.44433	3.92e-05	0.000768976	1.88243
TDO2	1.00665	6.19857	-4.44164	3.96e-05	0.000774304	1.87353
SFRP1	1.94544	9.23568	-4.4411	3.97e-05	0.000774878	1.87174
RPS17	-1.10191	10.8616	4.44073	3.97e-05	0.000774878	1.87052
BG504116	1.21975	6.35445	-4.4407	3.97e-05	0.000774878	1.87043
LOC100505881	-1.06304	6.82695	4.43447	4.06e-05	0.000788671	1.84984
NELF	-1.14114	9.17124	4.4334	4.08e-05	0.000790961	1.84631
TMEM71	1.26302	7.58299	-4.43183	4.1e-05	0.000794665	1.8411
PRKY	1.19984	6.74432	-4.42938	4.13e-05	0.000800166	1.833
PLEKHH3	-1.059	8.22651	4.42685	4.17e-05	0.000805921	1.82465
LOC346887	-1.12006	7.26365	4.42638	4.18e-05	0.000806591	1.82309
BLVRA	-1.01336	9.95913	4.41459	4.35e-05	0.000836918	1.7842
RBP1	-1.02733	8.91956	4.41258	4.38e-05	0.000841428	1.77756
TMOD1	-1.89542	7.89367	4.4109	4.41e-05	0.000844321	1.77201
NDUFB10	-1.33765	10.7978	4.4091	4.44e-05	0.000848227	1.7661
ATHL1	1.44448	8.9551	-4.40379	4.52e-05	0.000862637	1.74858
LEFTY2	-1.31413	6.74814	4.4033	4.53e-05	0.000862698	1.74699
CSRP1	-1.20791	12.1175	4.40205	4.55e-05	0.000865784	1.74284
F13A1	1.50923	9.87804	-4.40007	4.58e-05	0.000869657	1.73632
C18orf45	-1.18169	6.01918	4.399	4.59e-05	0.000871479	1.73282
SAMSN1	1.20427	7.39215	-4.39579	4.64e-05	0.000877742	1.72225
LOC100128893	-1.00866	6.3139	4.39395	4.67e-05	0.000881824	1.71618
FAM129C	1.85509	6.5827	-4.39353	4.68e-05	0.000881859	1.71479
CORO1A	1.42802	9.67418	-4.39118	4.72e-05	0.000888355	1.70708
NPNT	-1.39975	6.71668	4.39021	4.74e-05	0.000889941	1.70388
CENPV	-1.15564	7.26498	4.38658	4.8e-05	0.0009005	1.69194
ZFP91	-1.12861	6.20613	4.38428	4.83e-05	0.000904142	1.68437
PAFAH1B3	1.09404	8.40286	-4.38262	4.86e-05	0.000908616	1.67894
BM458075	1.18668	7.29739	-4.37486	4.99e-05	0.000927989	1.65344
RPL26	-3.35966	9.54729	4.37472	5e-05	0.000927989	1.65297
C10orf35	-1.25738	6.47091	4.37438	5e-05	0.000928347	1.65187
CRYAB	-1.57903	11.276	4.37401	5.01e-05	0.000928819	1.65064
PTPRCAP	2.09618	8.50322	-4.3721	5.04e-05	0.000933523	1.64437
LUM	1.51141	11.0936	-4.37054	5.07e-05	0.00093695	1.63927
SLC36A4	-1.35056	6.85234	4.36795	5.11e-05	0.000943332	1.63077
BC070200	2.17154	7.13794	-4.36553	5.16e-05	0.000949792	1.62282
NBEAL2	1.14397	8.50065	-4.361	5.24e-05	0.000960319	1.60797
PLCG2	1.17729	10.1872	-4.35979	5.26e-05	0.000963603	1.604
DOCK8	1.27399	9.15148	-4.35261	5.39e-05	0.000981747	1.58048
OSM	1.87078	7.85542	-4.35061	5.43e-05	0.000986304	1.57391
LEPROT	-1.31213	10.2502	4.34963	5.45e-05	0.000988592	1.57072
MGP	-1.15303	13.1899	4.34874	5.47e-05	0.000990413	1.5678
RER1	-1.26023	7.21109	4.34748	5.49e-05	0.000993967	1.56368
CHSY3	-1.52727	8.12535	4.34689	5.5e-05	0.000994776	1.56174
USP18	-1.19167	6.4301	4.34665	5.51e-05	0.000994776	1.56096
RAB9B	-1.33234	6.44981	4.34553	5.53e-05	0.000997029	1.5573
SCG2	1.52323	8.46807	-4.34485	5.54e-05	0.000998457	1.55508
FAM30A	2.00856	6.69863	-4.3405	5.62e-05	0.00101015	1.54083
THBS4	2.38818	9.37686	-4.34038	5.63e-05	0.00101015	1.54045
SDC2	-1.49835	8.25644	4.34009	5.63e-05	0.00101041	1.53949
PFKFB3	1.12394	9.90138	-4.32641	5.9e-05	0.00105284	1.49479
SEMA4D	1.17071	7.94867	-4.32573	5.92e-05	0.00105451	1.49257
BCL11A	1.35843	6.61102	-4.3238	5.96e-05	0.00106074	1.48628
PNP	1.3022	9.69498	-4.32327	5.97e-05	0.0010619	1.48453
HLA-DOB	2.33066	8.12606	-4.32052	6.02e-05	0.00107038	1.47558
CD37	1.85598	8.3444	-4.31794	6.08e-05	0.00107823	1.46714
COX17	-1.24478	10.4196	4.3176	6.09e-05	0.00107823	1.46604
AL832858	2.18589	7.89916	-4.31698	6.1e-05	0.00107867	1.46403
PIGM	-1.23831	8.01674	4.31658	6.11e-05	0.00107888	1.46271
CD96	1.31164	7.62893	-4.31649	6.11e-05	0.00107888	1.46243
ZBTB40	-1.45533	7.73098	4.31348	6.17e-05	0.0010877	1.4526
TC2N	-1.59939	6.65762	4.31073	6.23e-05	0.00109721	1.44365
IMMP2L	-1.26683	7.09856	4.3095	6.26e-05	0.00110023	1.43964
C3	1.47897	7.94837	-4.30896	6.27e-05	0.00110148	1.43787
ZCCHC6	-1.58163	7.26677	4.3058	6.34e-05	0.00111102	1.4276
NTF3	-1.46841	6.95954	4.2989	6.49e-05	0.00113435	1.40511
SAMD4B	-1.15738	7.6478	4.29807	6.51e-05	0.00113673	1.40243
ELP4	-1.00294	6.08221	4.29493	6.58e-05	0.00114571	1.39219
POLDIP2	-1.03956	6.77134	4.29407	6.6e-05	0.00114826	1.38939
C9orf82	-1.15753	6.52016	4.29098	6.67e-05	0.00115804	1.37935
HBG1	2.89768	7.96038	-4.29096	6.67e-05	0.00115804	1.37928
KCNK17	-1.43026	6.5607	4.28924	6.71e-05	0.00116403	1.3737
DQ587763	1.03488	6.46397	-4.28894	6.72e-05	0.00116439	1.37271
TASP1	-1.06239	6.22545	4.28558	6.79e-05	0.00117532	1.36179
ADAMTSL2	1.49099	8.49439	-4.27605	7.02e-05	0.00120472	1.33084
C15orf28	1.03753	6.338	-4.27431	7.06e-05	0.0012084	1.32522
ALPK2	1.97471	7.39487	-4.26851	7.2e-05	0.00122912	1.3064
PTH1R	-1.45631	7.73787	4.26644	7.25e-05	0.00123521	1.29967
CCL2	1.20166	12.4107	-4.26087	7.39e-05	0.0012545	1.28162
C8orf84	-2.11988	8.58903	4.2571	7.49e-05	0.00126715	1.26941
SMAD6	-1.13207	8.04773	4.25467	7.55e-05	0.00127409	1.26155
C14orf104	-1.10252	6.11124	4.24754	7.74e-05	0.00130146	1.23848
AMICA1	1.4308	9.05368	-4.23725	8.01e-05	0.00134077	1.20524
BX090227	1.16759	6.79566	-4.23281	8.14e-05	0.0013584	1.19087
C2CD4B	1.10965	6.50969	-4.23188	8.16e-05	0.00136096	1.18787
JAK1	1.85989	8.19263	-4.22936	8.23e-05	0.00137083	1.17976
SHC4	-1.57796	6.15968	4.229	8.24e-05	0.00137133	1.17859
LPXN	1.11456	10.5838	-4.22843	8.26e-05	0.00137155	1.17675
CD48	1.50185	9.77626	-4.2279	8.27e-05	0.00137155	1.17505
CD79A	1.68058	7.64917	-4.22784	8.28e-05	0.00137155	1.17485
SCRG1	-2.27085	9.50465	4.22259	8.43e-05	0.00139288	1.1579
LDOC1	-1.68222	8.50966	4.2219	8.45e-05	0.00139422	1.15567
CYB5D1	1.45984	8.8353	-4.22032	8.49e-05	0.00140074	1.1506
MZB1	2.5436	10.0442	-4.21883	8.53e-05	0.00140592	1.14579
REC8	1.24985	7.51415	-4.2186	8.54e-05	0.00140604	1.14506
TAOK1	-1.28404	7.62677	4.2172	8.58e-05	0.00140986	1.14052
NELL2	1.44909	6.54447	-4.2123	8.73e-05	0.0014296	1.12476
ZNF343	-1.13447	6.52162	4.20783	8.86e-05	0.00144656	1.11035
CD163L1	1.24046	8.39757	-4.20571	8.92e-05	0.00145501	1.10354
PPP1R3C	-2.19645	9.23429	4.20188	9.04e-05	0.00146807	1.0912
LIMA1	1.13611	9.81667	-4.19616	9.22e-05	0.00149584	1.07283
DUSP3	-1.00365	11.5143	4.18956	9.43e-05	0.00152146	1.05162
PRUNE2	-1.3763	7.33477	4.18928	9.44e-05	0.00152184	1.05074
ARL17B	1.42696	7.27105	-4.18484	9.58e-05	0.00154185	1.03647
ZADH2	-1.449	6.84254	4.18334	9.63e-05	0.00154804	1.03165
LRRC15	1.37698	6.73642	-4.17981	9.74e-05	0.00156413	1.02035
THUMPD2	-1.25902	7.86428	4.17497	9.91e-05	0.00158468	1.00482
IL18RAP	1.34321	7.83636	-4.16919	0.000101014	0.0016106	0.986301
IER3	1.59955	11.1572	-4.16117	0.000103796	0.00164612	0.960625
PRPS2	-1.03651	7.99019	4.16008	0.000104177	0.00164997	0.957156
WBSCR20C	1.17868	7.39891	-4.15875	0.000104649	0.00165523	0.952889
EPB41L3	1.04546	9.47484	-4.15828	0.000104814	0.00165674	0.9514
MCOLN2	1.49173	8.29976	-4.15734	0.000105147	0.0016609	0.9484
ANO1	-1.32082	8.51932	4.15704	0.000105257	0.00166153	0.947416
CXCR5	1.20246	6.09325	-4.15049	0.000107612	0.00168974	0.926498
CDH2	-1.43694	8.85341	4.14692	0.00010892	0.00170576	0.915089
UBD	1.96396	7.95421	-4.14282	0.000110439	0.001725	0.902002
TMEM47	-1.68537	10.3054	4.13795	0.000112271	0.00174445	0.886458
ZNF296	1.44965	7.49204	-4.1307	0.000115052	0.00177779	0.863343
IRF8	1.22782	10.7215	-4.12858	0.000115879	0.0017865	0.856576
CRNDE	-1.0351	6.31247	4.12762	0.000116254	0.00179112	0.853522
HEY2	-1.36816	8.21235	4.12703	0.000116484	0.00179235	0.851652
LOC401093	-1.35644	6.40212	4.12119	0.000118801	0.00182209	0.833056
ETV3	1.18988	6.62454	-4.11405	0.000121692	0.0018613	0.81035
SHANK3	1.28937	10.391	-4.1119	0.000122577	0.00187036	0.803507
GJB2	1.34438	6.8731	-4.10993	0.00012339	0.00187915	0.797263
BU935198	1.23736	8.45136	-4.10817	0.000124124	0.00188911	0.791665
SLC2A3	1.30163	9.25979	-4.10583	0.000125104	0.00190281	0.78424
EDNRA	-1.2095	8.62293	4.10438	0.000125719	0.00190834	0.779608
SOCS3	2.09157	8.31946	-4.10222	0.000126632	0.0019158	0.772776
DNAJC19	-1.19441	6.18933	4.10216	0.000126658	0.0019158	0.772582
ITPK1	-1.15133	8.23283	4.09094	0.000131525	0.00197771	0.736984
DNM3	1.02504	6.52787	-4.09007	0.000131909	0.00198222	0.734235
PBX4	1.32718	6.86868	-4.08685	0.000133347	0.00199922	0.724002
SNF8	-1.21829	9.02545	4.08678	0.000133377	0.00199922	0.723792
S100A4	-2.20638	11.2741	4.07371	0.000139353	0.00207052	0.68243
PNPLA7	1.28001	8.81155	-4.07204	0.000140136	0.00207826	0.677143
ZFP36L2	1.41441	9.05697	-4.07056	0.000140834	0.00208342	0.672451
GLIPR1	-1.34306	8.97344	4.06814	0.000141977	0.00209772	0.664825
CD8A	1.3153	7.67639	-4.05367	0.000149022	0.00218685	0.619145
UQCRH	-1.0459	9.58665	4.04119	0.000155369	0.00226462	0.579812
BX105338	1.02346	10.2516	-4.03679	0.000157667	0.00228915	0.565971
OLFML2A	1.03685	8.81426	-4.03095	0.000160771	0.00232483	0.547587
SLC47A1	-1.66509	6.93702	4.02909	0.000161771	0.00233573	0.541743
AW516314	-1.03078	6.14634	4.02409	0.00016449	0.00236995	0.526034
TMEM123	1.01103	10.3742	-4.01167	0.000171432	0.00245658	0.487071
EPHB6	-1.14132	6.40216	3.99967	0.000178412	0.00253368	0.449472
COL3A1	1.00987	12.653	-3.99068	0.000183819	0.00259961	0.421346
AVEN	-1.23563	7.37818	3.98858	0.000185105	0.00261157	0.414782
CSRP2	-1.64846	9.08558	3.98298	0.000188574	0.0026495	0.397297
SNTA1	-1.03737	7.94096	3.98181	0.000189309	0.0026567	0.393629
MYOZ1	-1.11924	6.18985	3.98123	0.000189673	0.00266024	0.391821
PEBP1	-1.31324	10.6971	3.98087	0.000189901	0.00266186	0.39069
TTC33	-1.16191	5.9993	3.98049	0.000190139	0.00266363	0.38951
PLAC8	1.82713	7.25623	-3.97443	0.000193997	0.00269701	0.370596
LCN6	-1.17266	5.66425	3.97273	0.000195092	0.00270591	0.365296
CCL8	1.19335	10.8907	-3.97073	0.000196386	0.00272227	0.359073
C4orf31	-1.01092	5.44559	3.96852	0.00019783	0.0027375	0.352175
CCL3L3	1.68535	9.09719	-3.96807	0.000198125	0.00273998	0.350774
G0S2	2.03308	7.23242	-3.96694	0.000198866	0.00274355	0.347258
POLR3F	-1.12974	7.70461	3.9668	0.00019896	0.00274355	0.346813
QPRT	1.2241	7.69989	-3.96107	0.000202768	0.00279072	0.328967
CLEC11A	1.23995	7.93984	-3.95998	0.000203502	0.00279483	0.325565
abParts	1.22522	7.16375	-3.95983	0.000203597	0.00279483	0.325125
MEG3	1.07635	7.38842	-3.9598	0.00020362	0.00279483	0.325021
MAST2	-1.02263	6.45837	3.95925	0.000203989	0.00279506	0.323316
FCER1A	1.64674	8.40618	-3.95906	0.000204118	0.00279521	0.322723
SHROOM3	-1.92344	7.75265	3.95751	0.000205167	0.00280473	0.317897
SPIB	1.60908	6.52784	-3.95304	0.00020822	0.00283831	0.303994
WFS1	-1.19134	9.71978	3.95043	0.000210023	0.00285633	0.295882
GZMK	1.57533	9.0182	-3.95006	0.000210285	0.00285693	0.294709
BAMBI	-1.67013	8.25744	3.94968	0.000210548	0.00285693	0.293532
EXOSC5	-1.19088	6.51103	3.94623	0.000212956	0.00287811	0.28283
EEPD1	-1.19912	6.33823	3.94422	0.000214378	0.0028924	0.276566
NPDC1	1.14793	7.53983	-3.93237	0.000222919	0.00298954	0.239813
LIMS2	-1.42447	8.48735	3.91902	0.000232936	0.00308673	0.19847
KLHL6	1.30308	7.29466	-3.91473	0.000236249	0.00311846	0.185189
SH3RF1	-1.00984	6.44078	3.91014	0.000239839	0.00315424	0.171009
NLRC5	1.15994	6.20114	-3.90995	0.000239987	0.00315424	0.170431
PTGS2	1.66485	9.37296	-3.90707	0.000242267	0.00318024	0.16154
ATP13A1	1.353	9.16959	-3.90189	0.000246424	0.00322769	0.145544
ADORA3	-1.31806	7.23869	3.89874	0.000248987	0.00325229	0.135818
TBX2	-1.20266	7.77961	3.89606	0.000251183	0.00327557	0.127566
FCRH3	1.85283	7.38042	-3.89393	0.00025295	0.00329344	0.120979
SNIP1	-1.0071	8.01702	3.8939	0.000252968	0.00329344	0.120908
HIF1A	1.10157	8.30709	-3.89228	0.000254318	0.00330435	0.115909
ZNF791	-1.02693	7.56811	3.88452	0.00026087	0.00337046	0.0920052
SLMAP	-1.33015	10.5082	3.88402	0.000261298	0.00337416	0.0904642
C9orf123	-1.03696	7.75331	3.88085	0.000264022	0.00339826	0.0807197
PTCHD1	-1.44113	5.84152	3.8727	0.000271165	0.00346954	0.0556408
SLC2A14	1.62456	6.51909	-3.86547	0.000277648	0.00354105	0.0334468
CPLX1	1.22482	7.5816	-3.86282	0.000280066	0.00356424	0.0253045
SIDT1	1.05345	6.02624	-3.86065	0.000282053	0.00358377	0.0186643
SCARA3	-1.1988	6.94818	3.85607	0.000286303	0.00363002	0.00461837
FAM110B	-1.12111	6.25682	3.85118	0.000290908	0.00367859	-0.010363
TNS1	-1.05569	8.40961	3.85001	0.000292023	0.00368893	-0.0139538
NNMT	-1.04311	10.9209	3.84999	0.000292035	0.00368893	-0.0139951
CR2	2.05139	6.91626	-3.84735	0.000294568	0.00371499	-0.0221015
KCNMB1	-1.70721	10.1259	3.84486	0.000296969	0.00373734	-0.0297213
PLEKHG3	-1.09023	8.15025	3.84339	0.000298392	0.00374669	-0.0342094
C7orf58	-1.7453	9.89868	3.84223	0.00029952	0.00375553	-0.037752
CD3D	1.11198	7.69466	-3.84117	0.000300557	0.0037606	-0.0409953
PACAP	1.36789	6.55603	-3.84043	0.000301281	0.00376768	-0.0432561
AA828835	1.67241	7.12405	-3.83849	0.000303194	0.00377968	-0.0491972
PDIA6	1.12838	8.59189	-3.83223	0.000309434	0.00383718	-0.0683149
PKD1	-1.03134	7.98842	3.83192	0.000309744	0.00383718	-0.0692572
C3orf54	-1.18197	7.41067	3.82633	0.000315429	0.00388533	-0.0863216
MRPL12	-1.15364	7.41805	3.82544	0.00031634	0.0038902	-0.0890305
CRISPLD2	1.53056	11.0643	-3.82531	0.000316479	0.0038902	-0.0894415
HSPB8	-1.55423	9.18964	3.82483	0.000316966	0.00389217	-0.0908846
MYOM1	-1.57599	8.93082	3.82287	0.000318997	0.0039059	-0.0968765
PCOLCE2	-1.39834	9.3579	3.8228	0.00031907	0.0039059	-0.0970918
INMT	-1.12411	10.2987	3.81802	0.000324066	0.00395484	-0.111668
KNTC1	1.04394	8.48255	-3.81727	0.000324854	0.00396238	-0.113946
IGFBP6	-1.15852	11.2312	3.81711	0.000325018	0.00396238	-0.114419
FHL1	-1.37256	11.1751	3.81415	0.000328161	0.00399578	-0.123449
ADC	1.00174	6.01775	-3.80864	0.000334075	0.0040448	-0.140202
PTGDS	1.2577	11.3204	-3.80856	0.00033416	0.0040448	-0.140441
PATL2	1.07967	6.17494	-3.80467	0.000338411	0.00409209	-0.152297
C5orf20	1.02264	6.25019	-3.80443	0.000338671	0.00409315	-0.153017
LOC388564	1.07571	7.71248	-3.80412	0.000339006	0.00409512	-0.153944
TMC6	1.08386	8.19612	-3.79902	0.000344661	0.00415288	-0.169459
NUP210	1.49633	7.69548	-3.7988	0.000344908	0.00415305	-0.170129
SEL1L3	1.39563	10.0335	-3.7952	0.00034895	0.00418832	-0.181054
FAP	1.32673	9.01305	-3.78814	0.000357015	0.00426319	-0.202475
BC042023	-1.02168	5.96935	3.78812	0.000357044	0.00426319	-0.202553
PRF1	1.09961	7.1701	-3.7874	0.000357873	0.00427095	-0.204728
IL7R	1.47384	9.2352	-3.78567	0.000359882	0.00429276	-0.209974
SLC39A14	-1.16459	9.22739	3.78243	0.000363673	0.00432712	-0.219796
SNORA10	1.04006	7.06832	-3.78145	0.000364822	0.00433863	-0.222754
MMP9	2.05743	11.3393	-3.77866	0.00036813	0.00436922	-0.231213
STX8	-1.08067	8.49943	3.7749	0.000372628	0.0044072	-0.242594
SPIN4	-1.31049	7.0649	3.77252	0.000375497	0.00443672	-0.249782
C17orf79	-1.36336	9.17157	3.76246	0.000387889	0.00455597	-0.280203
SLC41A1	-1.02691	7.12369	3.75793	0.000393595	0.00459574	-0.293883
PVRIG	1.59135	6.96606	-3.75668	0.000395182	0.00460748	-0.297653
BE620333	1.00475	6.84753	-3.75585	0.000396231	0.00461384	-0.300137
LRCH4	1.02862	8.81549	-3.75076	0.000402789	0.00467325	-0.315511
ADH1B	-1.68306	8.2458	3.74934	0.00040463	0.00468359	-0.319782
C21orf63	-1.04068	8.7416	3.74644	0.000408423	0.00472035	-0.328519
FAM63B	-1.08356	6.50431	3.74526	0.000409976	0.00473354	-0.332073
SERPINE2	1.02829	12.7053	-3.74269	0.00041337	0.00476116	-0.339794
COX6B1	-1.96803	10.0643	3.73966	0.000417418	0.00480081	-0.348919
TRIB3	-1.13015	7.13908	3.73492	0.000423831	0.00485577	-0.363192
ITIH4	-1.01262	5.97767	3.73475	0.000424055	0.004856	-0.363687
HLA-DPA1	1.0025	12.7896	-3.72755	0.000433971	0.00494099	-0.385324
C14orf142	-1.2411	7.3072	3.72615	0.000435927	0.00495614	-0.389533
FOXC1	-1.12616	11.5683	3.72503	0.000437491	0.00496917	-0.392885
PLEK	1.09933	10.6513	-3.72001	0.000444599	0.00503307	-0.407968
FZD2	-1.22019	7.48519	3.71747	0.00044822	0.00506441	-0.415557
EPSTI1	1.08391	9.23866	-3.71722	0.000448581	0.00506609	-0.416311
HSH2D	1.51698	6.68905	-3.71331	0.000454238	0.00511055	-0.428038
SMOC2	-1.1585	10.618	3.71287	0.000454885	0.00511541	-0.429369
MAOA	-1.6423	9.91397	3.71264	0.000455214	0.0051167	-0.430047
CDS2	-1.05788	8.11898	3.71025	0.000458717	0.00514633	-0.437217
OS9	1.0513	8.54736	-3.70844	0.000461382	0.00517379	-0.442637
ZNF12	-1.07986	6.96136	3.70347	0.000468774	0.00524431	-0.457506
PDLIM3	-1.25335	10.3457	3.70283	0.000469722	0.00524751	-0.459395
FLNC	-1.91226	10.4192	3.701	0.000472486	0.00527272	-0.464884
TIGD7	-1.03398	6.69203	3.7009	0.000472644	0.00527272	-0.465195
PAPLN	1.2323	8.40735	-3.70026	0.000473605	0.00527849	-0.467096
LACTB2	-1.19256	7.07362	3.69183	0.000486528	0.00539721	-0.492271
HSPA2	-1.20041	7.82156	3.69047	0.000488642	0.00541561	-0.496326
ZNF426	-1.22014	6.50465	3.68872	0.000491382	0.00544344	-0.501555
HLA-H	1.0619	11.8837	-3.68341	0.000499772	0.00552209	-0.517382
CERCAM	1.05325	8.41815	-3.68171	0.000502488	0.0055458	-0.52245
RAB5C	-1.20629	8.1908	3.67978	0.000505588	0.00557225	-0.528199
NUPR1	-1.32612	9.61517	3.67748	0.000509318	0.00560297	-0.535069
SNCG	-1.44934	6.94442	3.67702	0.000510063	0.00560858	-0.536437
TRPC1	-1.29792	7.69165	3.67421	0.000514643	0.00564848	-0.544791
C3orf70	-1.35385	7.25661	3.67376	0.000515382	0.00565399	-0.546133
SORT1	-1.00115	9.82059	3.6729	0.000516802	0.0056571	-0.548704
SLC12A8	1.26435	7.55875	-3.67282	0.000516934	0.0056571	-0.548943
AL359560	1.10326	7.52634	-3.6727	0.000517132	0.0056571	-0.549301
POP7	-1.09743	7.04078	3.67138	0.000519307	0.00567347	-0.553223
LCP2	1.00318	6.45239	-3.67023	0.000521213	0.00568646	-0.556647
MED1	-1.11497	8.07661	3.65995	0.000538526	0.00583518	-0.58718
HOXC8	-1.21889	7.32532	3.6593	0.000539654	0.00584457	-0.589135
PID1	-1.17565	8.10594	3.65547	0.000546245	0.00590536	-0.600476
RPL39	-1.3878	12.0833	3.65244	0.000551533	0.00595711	-0.609476
PNOC	1.51735	6.54906	-3.64996	0.000555894	0.00599332	-0.616832
H19	1.24682	10.7187	-3.64657	0.000561898	0.00604708	-0.626865
LARP6	-1.15165	8.14812	3.64599	0.000562932	0.00605547	-0.628583
E2F2	1.04475	7.30888	-3.64265	0.000568936	0.00610073	-0.63849
PLBD2	-1.1509	7.51052	3.63407	0.000584611	0.00624066	-0.663865
SERP2	-1.0039	6.68551	3.63168	0.000589048	0.00628192	-0.670925
C21orf7	-1.04884	8.96439	3.62993	0.000592315	0.00630027	-0.676088
CD52	1.47379	10.3984	-3.62853	0.000594946	0.00631413	-0.680224
IFI16	1.19313	10.2808	-3.62216	0.000607068	0.0064113	-0.699051
RRAGD	-1.25532	8.80671	3.62109	0.000609108	0.00642428	-0.702182
GALM	-1.04054	7.89642	3.62089	0.000609492	0.00642442	-0.70277
TMEM144	-1.23294	7.26378	3.61988	0.000611459	0.00643765	-0.705776
COMP	1.37592	11.3466	-3.61752	0.000616024	0.00646853	-0.712718
CYGB	1.20831	9.1444	-3.61619	0.000618623	0.00648722	-0.716646
HSPB11	-1.37702	7.40986	3.61378	0.000623335	0.00652512	-0.723727
ZNF684	-1.00355	6.02113	3.61205	0.000626751	0.00654934	-0.728826
NOP16	-1.14997	7.23879	3.61177	0.000627309	0.00655229	-0.729656
IRF4	1.33437	6.97826	-3.61106	0.000628709	0.00656404	-0.731737
BM999001	1.29007	7.66455	-3.60844	0.000633933	0.00660697	-0.739456
CRABP2	1.18063	7.97401	-3.60827	0.000634271	0.00660759	-0.739953
CD79B	1.74055	8.48836	-3.60574	0.000639354	0.00664362	-0.747398
PERP	-1.14516	7.14805	3.60572	0.000639406	0.00664362	-0.747475
BEX5	-1.07175	6.32997	3.60498	0.000640891	0.00665033	-0.749638
ALDH1B1	-1.57536	7.67154	3.60447	0.000641921	0.00665811	-0.751137
WSB2	-1.06127	8.69908	3.6022	0.000646538	0.00669724	-0.757822
VPREB3	2.45028	7.65763	-3.59925	0.000652565	0.00673439	-0.766475
NR2F1	1.4141	7.86529	-3.58489	0.000682731	0.0069869	-0.808613
SSFA2	1.1129	6.7358	-3.58463	0.000683292	0.00698963	-0.809379
GMDS	-1.3375	9.88385	3.58142	0.000690226	0.00704843	-0.818792
MRPL19	-1.17264	7.58925	3.57842	0.000696761	0.00710906	-0.827576
CNN1	-2.1863	9.83239	3.57724	0.000699344	0.00711924	-0.831024
C20orf103	1.5047	6.72552	-3.57445	0.000705508	0.00717367	-0.839202
LRP1	-1.13176	8.79162	3.57411	0.000706264	0.00717522	-0.8402
C10orf88	-1.09001	6.29207	3.559	0.000740522	0.00744653	-0.884335
DKFZp779O012	1.53807	7.14619	-3.5538	0.000752679	0.00753366	-0.899502
CDH13	-1.46796	8.17197	3.54475	0.000774285	0.00770442	-0.925857
PARVG	1.08315	9.50611	-3.54464	0.000774535	0.00770442	-0.926159
PSMA2	-1.24922	7.40616	3.54156	0.000782022	0.00776892	-0.935116
OAF	1.08078	10.1715	-3.53541	0.000797186	0.00789975	-0.952995
MRPL38	-1.0637	8.7845	3.53366	0.000801558	0.00792655	-0.958085
MYOT	-1.38839	5.86864	3.53132	0.000807433	0.00797028	-0.964883
RASD2	-1.08126	6.39081	3.5303	0.000809998	0.00798345	-0.967834
PSORS1C1	1.98061	7.65419	-3.52757	0.000816923	0.0080417	-0.975758
CXCL13	2.32497	7.42826	-3.52308	0.000828426	0.00812466	-0.98877
LPHN2	-1.17623	8.46932	3.52036	0.000835469	0.00818583	-0.996647
RUSC2	-1.1536	7.86299	3.52028	0.000835696	0.00818583	-0.9969
PPP1R12C	-1.33649	7.80414	3.51954	0.000837599	0.00820109	-0.999016
TMEM154	1.10295	7.461	-3.50361	0.000880144	0.00853678	-1.0451
STARD8	-1.21587	8.04317	3.49901	0.000892789	0.00863126	-1.05837
SETD6	-1.13516	6.27773	3.49378	0.000907416	0.00875843	-1.07348
FHL3	-1.28197	7.41506	3.48915	0.000920506	0.00884526	-1.08679
NOV	-1.84716	10.7172	3.48799	0.000923822	0.00885923	-1.09013
CD24	1.93525	8.71903	-3.48311	0.000937887	0.00895437	-1.10418
RAB33B	-1.00038	8.22165	3.47969	0.000947886	0.00902301	-1.11403
KIAA1199	2.09889	10.1326	-3.47961	0.000948112	0.00902301	-1.11425
FICD	-1.37732	7.1985	3.47613	0.000958378	0.00908796	-1.12426
S100A3	-1.06698	6.77824	3.47553	0.000960168	0.00909648	-1.12599
TUBB3	1.26047	8.04262	-3.46806	0.000982582	0.00926574	-1.14743
ITGAM	1.08179	9.23983	-3.45157	0.00103383	0.00963815	-1.19465
C12orf75	-1.34945	9.44149	3.45102	0.00103559	0.00965073	-1.19622
LRPAP1	-1.00646	9.25525	3.45062	0.00103687	0.00965511	-1.19737
ZNF25	-1.05601	9.10685	3.4473	0.00104752	0.00974668	-1.20686
PSD4	1.15988	7.82499	-3.44535	0.00105384	0.00978634	-1.21244
E2F5	1.18772	7.19054	-3.44453	0.0010565	0.00980337	-1.21478
NFXL1	-1.07586	6.66686	3.44417	0.00105766	0.00981028	-1.2158
TNFRSF13B	1.77526	6.74538	-3.44164	0.00106591	0.00985992	-1.22301
CADM4	-1.01552	5.75932	3.43863	0.00107585	0.00994019	-1.23162
LRP10	-1.02801	10.6905	3.434	0.00109125	0.0100435	-1.24481
PALLD	-1.07603	11.5258	3.42973	0.00110565	0.0101485	-1.25698
POU2AF1	2.10371	7.75069	-3.41685	0.00115021	0.0104846	-1.29362
PHF23	-1.01757	7.94314	3.41537	0.00115544	0.0105202	-1.29783
ALDH18A1	-1.00273	8.17112	3.41258	0.00116534	0.0105941	-1.30574
PIGX	-1.21466	8.10644	3.41124	0.00117012	0.0106132	-1.30953
GEM	1.229	8.43898	-3.40767	0.001183	0.0107057	-1.31968
C2orf18	-1.10012	6.76147	3.40677	0.00118623	0.0107184	-1.32221
CAP2	-1.62592	8.76215	3.40646	0.00118738	0.0107227	-1.32311
PPP1R15A	1.11875	11.5733	-3.40532	0.0011915	0.0107538	-1.32632
TMBIM1	-1.23024	9.59131	3.40084	0.00120796	0.0108724	-1.33904
MMP11	1.63655	8.05634	-3.3971	0.00122184	0.0109693	-1.34962
LMOD1	-1.83814	8.04783	3.39173	0.00124199	0.011088	-1.36479
RNF170	-1.2206	6.2445	3.38344	0.00127379	0.0113245	-1.38821
FGGY	-1.03214	7.00444	3.37879	0.00129196	0.0114603	-1.40132
GM2A	1.02035	7.66356	-3.37756	0.00129683	0.011495	-1.40481
FAH	-1.03113	7.57477	3.37494	0.00130718	0.0115608	-1.41217
BANK1	2.09741	7.12786	-3.3746	0.00130853	0.0115676	-1.41313
TUBB1	1.407	6.37939	-3.37106	0.00132273	0.0116594	-1.42312
O1/O11 and JK2	1.81506	6.71898	-3.36732	0.00133785	0.0117529	-1.43364
TPSAB1	1.39932	8.05755	-3.364	0.00135139	0.0118635	-1.44296
YIPF6	-1.03008	9.25505	3.35907	0.00137178	0.0119938	-1.45682
GPR132	1.01637	6.31628	-3.35821	0.00137536	0.012015	-1.45924
RASGRP1	1.3651	6.72995	-3.35751	0.00137829	0.0120331	-1.4612
RPL35A	-1.5583	11.9208	3.35627	0.0013835	0.0120653	-1.4647
STAP1	1.42229	6.41365	-3.3484	0.0014169	0.012296	-1.48677
TRAF3IP3	1.50564	7.5604	-3.34349	0.00143812	0.0124548	-1.50052
TNF	1.03067	6.71765	-3.34184	0.0014453	0.0125079	-1.50513
HLA-DQA1	1.45099	9.00322	-3.32929	0.00150117	0.0128603	-1.5402
AK093878	1.04049	7.92588	-3.32711	0.00151109	0.0129174	-1.54629
MYH10	-1.41281	12.3121	3.32543	0.00151878	0.0129614	-1.55098
CD5	1.14017	6.28215	-3.32021	0.00154289	0.0131231	-1.56553
PARVA	-1.05618	7.33001	3.31461	0.00156916	0.0133054	-1.58113
HOXB7	-1.23179	8.06687	3.31412	0.00157148	0.0133186	-1.5825
TRIM32	-1.16292	6.7238	3.30961	0.00159297	0.0134337	-1.59505
CRIM1	-1.08671	6.46808	3.30742	0.00160349	0.013508	-1.60113
ITGA11	-1.16322	7.96024	3.30642	0.00160832	0.0135344	-1.60391
PRND	1.39432	6.19009	-3.30564	0.00161211	0.0135614	-1.60608
C9orf3	-1.0052	7.81339	3.29298	0.00167461	0.0139735	-1.64121
CSF3R	1.04396	7.69601	-3.29042	0.00168749	0.0140613	-1.64828
BACE2	-1.05572	8.6718	3.27469	0.00176891	0.0146167	-1.69177
LOC401233	-1.0233	6.69383	3.27129	0.00178703	0.0147357	-1.70117
ASTE1	-1.05416	6.6546	3.2682	0.00180359	0.0148209	-1.70968
C4orf27	-1.13599	7.52708	3.26465	0.00182284	0.0149278	-1.71947
CDH3	1.06851	6.20846	-3.26271	0.00183342	0.0149831	-1.72481
SMTN	-1.02416	7.34602	3.25341	0.00188499	0.015336	-1.75039
ITGA5	-1.19229	10.8823	3.25142	0.00189617	0.0154007	-1.75584
PCP4	-1.37832	5.58972	3.24764	0.00191766	0.015538	-1.76623
BQ439091	1.04495	6.42729	-3.24557	0.0019295	0.0156021	-1.7719
LOC440157	1.07775	6.38528	-3.24146	0.00195324	0.0157565	-1.78317
HDC	1.17123	7.75788	-3.23067	0.00201692	0.0161506	-1.81272
CFDP1	-1.661	7.67029	3.22871	0.00202871	0.0162112	-1.81809
GNG12	-1.22959	6.56144	3.22771	0.00203473	0.016243	-1.82082
GDF15	-1.11828	6.4368	3.22388	0.00205795	0.0163899	-1.83127
AL080095	-1.12799	8.70219	3.21297	0.00212559	0.0168104	-1.86104
NCS1	-1.24603	8.54941	3.21056	0.00214077	0.016891	-1.86759
USF1	-1.36022	6.42901	3.19514	0.00224056	0.01755	-1.90951
PGM5	-1.03273	8.62054	3.19434	0.00224587	0.0175744	-1.91169
KCTD10	-1.07397	9.26462	3.19139	0.00226551	0.0176792	-1.9197
CCL21	1.63324	9.28723	-3.18097	0.00233607	0.0180956	-1.94789
RBPMS2	-1.20092	8.57922	3.18066	0.00233821	0.0181063	-1.94874
FCGR3B	1.10856	7.34113	-3.17562	0.00237316	0.0182994	-1.96237
ACTG2	-1.45299	12.6029	3.17014	0.00241169	0.0185484	-1.97717
A2M	-1.03102	12.3285	3.16601	0.00244113	0.0187156	-1.98832
C5orf46	-1.51103	8.45831	3.16511	0.00244757	0.0187576	-1.99074
FCHO2	-1.10002	8.17957	3.16091	0.0024779	0.0189438	-2.00205
TP53INP1	1.28441	9.60947	-3.15771	0.00250128	0.0190892	-2.01068
DENND1C	1.0985	6.49654	-3.15038	0.00255548	0.0194343	-2.03036
C19orf10	-1.11454	9.42296	3.13074	0.0027064	0.0203392	-2.08302
ACVRL1	-1.12313	7.09701	3.12509	0.00275137	0.020601	-2.09813
FCRLA	2.12748	8.11329	-3.11429	0.00283926	0.021093	-2.12696
MYH11	-1.63943	10.9336	3.10311	0.00293293	0.0216208	-2.15671
PROM1	-1.32731	6.38356	3.09974	0.00296176	0.0217853	-2.16567
OGN	-1.04291	7.50532	3.09768	0.00297942	0.0218973	-2.17111
ERC1	1.0952	5.87636	-3.09587	0.00299514	0.0219832	-2.17593
EDN1	-1.23121	7.72341	3.08937	0.003052	0.0222903	-2.19315
KDM6B	1.08672	6.08284	-3.08088	0.00312789	0.0227468	-2.21564
ALDH1A3	1.25979	8.86771	-3.07171	0.0032118	0.0231938	-2.23987
MYO1F	1.01954	7.71673	-3.06735	0.00325237	0.0234157	-2.25135
GZMH	1.08765	7.69447	-3.06578	0.00326716	0.0234866	-2.2555
AL049987	1.18043	8.47139	-3.06205	0.00330242	0.0236542	-2.26532
KIAA1683	1.147	7.91172	-3.05467	0.00337332	0.0240462	-2.28474
LOC439949	1.11522	6.38697	-3.05173	0.0034019	0.0241919	-2.29246
ODZ3	1.43912	6.94782	-3.04925	0.00342626	0.0243287	-2.29898
STAMBPL1	1.14569	8.05249	-3.04341	0.00348412	0.0246512	-2.31428
C4orf7	2.31486	6.95673	-3.03508	0.00356835	0.0250977	-2.3361
ECHDC3	-1.01989	7.05925	3.03461	0.00357314	0.0251165	-2.33733
ZNF277	1.12833	8.54877	-3.02984	0.00362225	0.0253574	-2.3498
TMEM204	-1.01643	8.41487	3.02809	0.00364044	0.0254542	-2.35437
KLHL9	-1.05306	8.68632	3.02712	0.00365059	0.0255176	-2.35691
ZFP42	1.5163	6.96231	-3.02366	0.00368682	0.0257104	-2.36593
GREM1	1.43817	7.70892	-3.02197	0.00370466	0.025797	-2.37034
AF038185	1.08242	7.13261	-3.00688	0.00386763	0.0266276	-2.40962
RGS5	-1.33769	10.3577	3.00339	0.00390625	0.0268546	-2.41868
MRPL16	-1.03383	8.58813	2.98963	0.00406214	0.0277498	-2.45436
CXCL1	1.26061	6.77949	-2.9808	0.00416511	0.0282906	-2.47717
TIMD4	1.93777	6.88473	-2.97946	0.00418099	0.0283476	-2.48064
BLK	1.62986	6.81156	-2.97266	0.00426222	0.0287351	-2.49817
CD3E	1.07303	6.3562	-2.96528	0.00435203	0.0291521	-2.51715
C12orf23	-1.04834	7.54288	2.95887	0.00443161	0.0295105	-2.53365
MAN2B2	-1.15611	10.4978	2.95564	0.00447212	0.0297137	-2.54193
SYTL1	1.09766	6.32953	-2.94288	0.00463577	0.0304773	-2.57462
GANAB	-1.11989	8.81453	2.9422	0.00464458	0.0305268	-2.57635
ADAM8	1.45223	8.48907	-2.94185	0.00464919	0.0305402	-2.57725
FNDC1	1.53804	9.2148	-2.93916	0.00468447	0.0307259	-2.58412
CD1C	1.11626	6.38537	-2.93846	0.00469373	0.0307563	-2.58592
RPL10A	-1.25019	11.0788	2.93424	0.00474969	0.031046	-2.59669
LOC90925	1.48594	6.34235	-2.92797	0.00483394	0.0313928	-2.61267
ADH1A	-1.32545	10.7513	2.92007	0.00494208	0.0319529	-2.63277
SLAMF1	1.1493	6.61595	-2.90713	0.00512418	0.0328259	-2.66563
IGLL3P	2.077	10.262	-2.89236	0.00533968	0.0338507	-2.70301
DCHS1	-1.06043	7.68634	2.88852	0.00539689	0.0341497	-2.71267
AMPD1	1.32596	6.60296	-2.88817	0.00540223	0.0341744	-2.71357
STMN2	1.45279	6.83545	-2.88406	0.00546423	0.0344566	-2.72392
IL2RG	1.09972	6.34062	-2.87768	0.00556201	0.0349249	-2.74
SPON1	1.53395	9.71632	-2.87132	0.00566092	0.0352943	-2.75597
PHLDA1	1.36075	9.25119	-2.8709	0.00566755	0.0353263	-2.75703
CBLN4	1.19199	5.95903	-2.86306	0.00579193	0.035979	-2.77669
MEF2C	-1.19226	8.57487	2.85915	0.00585483	0.0362796	-2.78647
HBD	1.21167	6.67265	-2.85718	0.00588678	0.0364254	-2.7914
IGJ	1.96043	10.6624	-2.85651	0.00589782	0.0364463	-2.7931
PROK2	1.3477	6.64163	-2.84249	0.00613028	0.0375026	-2.82808
PRICKLE1	1.01307	9.26617	-2.82152	0.00649403	0.0391933	-2.88019
LAX1	1.27922	7.36432	-2.81082	0.00668722	0.0401194	-2.90668
KIAA1217	1.01637	7.30228	-2.79594	0.00696478	0.0413934	-2.94338
RGS1	1.29882	10.8947	-2.79362	0.00700894	0.0415624	-2.94909
SLC7A5	1.28125	9.03872	-2.78484	0.00717852	0.0423462	-2.97065
RNF19B	1.15524	8.24532	-2.78426	0.00718984	0.0423814	-2.97207
ALPL	1.01599	9.19685	-2.78268	0.00722094	0.0425049	-2.97596
CD22	1.02722	6.43971	-2.76699	0.00753517	0.0439366	-3.01435
TCL1A	1.32921	6.13856	-2.76471	0.00758177	0.0441119	-3.0199
JSRP1	1.74658	8.06519	-2.7569	0.00774371	0.044802	-3.03893
RPS4Y2	1.18272	8.14015	-2.7381	0.00814676	0.0465225	-3.08458
CTSG	1.01593	8.89772	-2.73619	0.00818895	0.0466513	-3.08923
MCTS1	-1.09279	7.54723	2.72975	0.00833199	0.0472285	-3.10479
TNFAIP8L1	-1.006	6.64256	2.72357	0.00847154	0.0478598	-3.11972
CD38	1.14892	7.47809	-2.71307	0.00871323	0.0488983	-3.14498
GPR18	1.17112	6.01662	-2.70982	0.00878939	0.0492343	-3.1528
C20orf177	-1.26948	7.34687	2.70825	0.00882652	0.049384	-3.15658
