# Supplementary material for: Elucidate senescence-related gene signature and immune infiltration landscape in abdominal aortic aneurysm
Source: PLoS One. 2026 Jan 20;21(1):e0340976. doi: 10.1371/journal.pone.0340976 (PMC12818648; doi:10.1371/journal.pone.0340976)
Supplement: S4 Table — (XLSX) [file pone.0340976.s008.xlsx]

## Sheet: Supplementary Table 4
Supplementary Table 4. Top 10 most significant GO enrichment results of senescence-related DEGs.
ONTOLOGY	ID	Description	GeneRatio	BgRatio	pvalue	p.adjust	qvalue	geneID	Count
BP	GO:0006979	response to oxidative stress	7/11	434/18903	9.77037e-10	1.41084e-06	4.51494e-07	EDNRA/TNF/PTGS2/ZNF277/CRYAB/IL6/FOS	7
BP	GO:0062197	cellular response to chemical stress	6/11	345/18903	1.51392e-08	8.07614e-06	2.58451e-06	EDNRA/TNF/PTGS2/ZNF277/IL6/FOS	6
BP	GO:0006936	muscle contraction	6/11	351/18903	1.67787e-08	8.07614e-06	2.58451e-06	EDNRA/TNF/PTGS2/COMP/CRYAB/TBX2	6
BP	GO:0007568	aging	5/11	169/18903	2.38132e-08	8.59656e-06	2.75105e-06	EDNRA/PTGS2/COMP/CRYAB/FOS	5
BP	GO:0003012	muscle system process	6/11	455/18903	7.84963e-08	2.26697e-05	7.25471e-06	EDNRA/TNF/PTGS2/COMP/CRYAB/TBX2	6
BP	GO:0033002	muscle cell proliferation	5/11	247/18903	1.58516e-07	3.81496e-05	1.22086e-05	TNF/PTGS2/TBX2/IL6/FOS	5
BP	GO:1904996	positive regulation of leukocyte adhesion to vascular endothelial cell	3/11	25/18903	3.34815e-07	5.11067e-05	1.6355e-05	TNF/IL6/ETS1	3
BP	GO:0034599	cellular response to oxidative stress	5/11	288/18903	3.3988e-07	5.11067e-05	1.6355e-05	EDNRA/TNF/ZNF277/IL6/FOS	5
BP	GO:0010259	multicellular organism aging	3/11	26/18903	3.78367e-07	5.11067e-05	1.6355e-05	EDNRA/COMP/CRYAB	3
BP	GO:0006939	smooth muscle contraction	4/11	113/18903	3.86801e-07	5.11067e-05	1.6355e-05	EDNRA/PTGS2/COMP/TBX2	4
CC	GO:0005788	endoplasmic reticulum lumen	2/11	312/19869	0.0123108	0.0961805	0.0694235	PTGS2/IL6	2
CC	GO:0031430	M band	1/11	23/19869	0.0126631	0.0961805	0.0694235	CRYAB	1
CC	GO:0045121	membrane raft	2/11	326/19869	0.0133855	0.0961805	0.0694235	TNF/PTGS2	2
CC	GO:0098857	membrane microdomain	2/11	327/19869	0.0134638	0.0961805	0.0694235	TNF/PTGS2	2
CC	GO:0001891	phagocytic cup	1/11	28/19869	0.0153966	0.0961805	0.0694235	TNF	1
CC	GO:0005640	nuclear outer membrane	1/11	30/19869	0.0164881	0.0961805	0.0694235	PTGS2	1
CC	GO:0031672	A band	1/11	36/19869	0.0197559	0.0987795	0.0712995	CRYAB	1
CC	GO:0043025	neuronal cell body	2/11	497/19869	0.0295769	0.129399	0.0934008	TNF/CRYAB	2
CC	GO:0005637	nuclear inner membrane	1/11	63/19869	0.0343392	0.133541	0.0963908	PTGS2	1
CC	GO:0032432	actin filament bundle	1/11	79/19869	0.0428879	0.141537	0.102162	CRYAB	1
MF	GO:0016702	oxidoreductase activity, acting on single donors with incorporation of molecular oxygen, incorporation of two atoms of oxygen	2/11	24/18432	8.87298e-05	0.00294063	0.00126861	PTGS2/TDO2	2
MF	GO:0016701	oxidoreductase activity, acting on single donors with incorporation of molecular oxygen	2/11	25/18432	9.6414e-05	0.00294063	0.00126861	PTGS2/TDO2	2
MF	GO:0051213	dioxygenase activity	2/11	93/18432	0.00134476	0.0258818	0.0111656	PTGS2/TDO2	2
MF	GO:0001221	transcription coregulator binding	2/11	109/18432	0.00184061	0.0258818	0.0111656	FOS/ETS1	2
MF	GO:0140297	DNA-binding transcription factor binding	3/11	476/18432	0.0024193	0.0258818	0.0111656	TBX2/FOS/ETS1	3
MF	GO:0002020	protease binding	2/11	139/18432	0.00297004	0.0258818	0.0111656	TNF/COMP	2
MF	GO:0020037	heme binding	2/11	139/18432	0.00297004	0.0258818	0.0111656	PTGS2/TDO2	2
MF	GO:0046906	tetrapyrrole binding	2/11	149/18432	0.00340332	0.0259503	0.0111951	PTGS2/TDO2	2
MF	GO:0005125	cytokine activity	2/11	237/18432	0.00838827	0.0568538	0.0245271	TNF/IL6	2
MF	GO:0043395	heparan sulfate proteoglycan binding	1/11	18/18432	0.0106928	0.0578844	0.0249717	COMP	1
