# Supplementary material for: Elucidate senescence-related gene signature and immune infiltration landscape in abdominal aortic aneurysm
Source: PLoS One. 2026 Jan 20;21(1):e0340976. doi: 10.1371/journal.pone.0340976 (PMC12818648; doi:10.1371/journal.pone.0340976)
Supplement: S5 Table — (XLSX) [file pone.0340976.s009.xlsx]

## Sheet: Supplementary Table 5
Supplementary Table 5. Top 10 most significant KEGG enrichment results of senescence-related DEGs.
ID	Description	GeneRatio	BgRatio	pvalue	p.adjust	qvalue	geneID	Count
hsa04657	IL-17 signaling pathway	4/9	95/8844	1.51093e-06	0.000185845	0.000101789	7124/5743/3569/2353	4
hsa04668	TNF signaling pathway	4/9	119/8844	3.7277e-06	0.000229254	0.000125565	7124/5743/3569/2353	4
hsa05144	Malaria	3/9	50/8844	1.3947e-05	0.000571829	0.000313197	7124/1311/3569	3
hsa05166	Human T-cell leukemia virus 1 infection	4/9	223/8844	4.48891e-05	0.001094	0.000599193	7124/3569/2353/2113	4
hsa05140	Leishmaniasis	3/9	77/8844	5.13393e-05	0.001094	0.000599193	7124/5743/2353	3
hsa05133	Pertussis	3/9	78/8844	5.33656e-05	0.001094	0.000599193	7124/3569/2353	3
hsa05323	Rheumatoid arthritis	3/9	94/8844	9.32625e-05	0.00163876	0.000897564	7124/3569/2353	3
hsa05142	Chagas disease	3/9	103/8844	0.00012248	0.0017725	0.000970816	7124/3569/2353	3
hsa04625	C-type lectin receptor signaling pathway	3/9	105/8844	0.000129695	0.0017725	0.000970816	7124/5743/3569	3
hsa04620	Toll-like receptor signaling pathway	3/9	109/8844	0.000144946	0.00178284	0.000976481	7124/3569/2353	3
