# Supplementary material for: Elucidate senescence-related gene signature and immune infiltration landscape in abdominal aortic aneurysm
Source: PLoS One. 2026 Jan 20;21(1):e0340976. doi: 10.1371/journal.pone.0340976 (PMC12818648; doi:10.1371/journal.pone.0340976)
Supplement: S6 Table — (XLSX) [file pone.0340976.s010.xlsx]

## Sheet: Supplementary Table 6
Supplementary Table 6. Top 10 most significant Reactome enrichment results of senescence-related DEGs.
ID	Description	GeneRatio	BgRatio	pvalue	p.adjust	qvalue	geneID	Count
R-HSA-6785807	Interleukin-4 and Interleukin-13 signaling	4/9	108/10899	1.10593e-06	9.95337e-05	5.82069e-05	TNF/PTGS2/IL6/FOS	4
R-HSA-6783783	Interleukin-10 signaling	3/9	47/10899	6.2002e-06	0.000279009	0.000163163	TNF/PTGS2/IL6	3
R-HSA-449147	Signaling by Interleukins	4/9	473/10899	0.000370772	0.0101443	0.00593233	TNF/PTGS2/IL6/FOS	4
R-HSA-2559583	Cellular Senescence	3/9	197/10899	0.000450857	0.0101443	0.00593233	IL6/FOS/ETS1	3
R-HSA-9027604	Biosynthesis of electrophilic 蠅-3 PUFA oxo-derivatives	1/9	2/10899	0.00165092	0.0297166	0.0173781	PTGS2	1
R-HSA-9018683	Biosynthesis of DPA-derived SPMs	1/9	4/10899	0.00329942	0.0404374	0.0236476	PTGS2	1
R-HSA-9025094	Biosynthesis of DPAn-3 SPMs	1/9	4/10899	0.00329942	0.0404374	0.0236476	PTGS2	1
R-HSA-2559582	Senescence-Associated Secretory Phenotype (SASP)	2/9	112/10899	0.00359443	0.0404374	0.0236476	IL6/FOS	2
R-HSA-2142770	Synthesis of 15-eicosatetraenoic acid derivatives	1/9	6/10899	0.0049455	0.0404632	0.0236627	PTGS2	1
R-HSA-5626978	TNFR1-mediated ceramide production	1/9	6/10899	0.0049455	0.0404632	0.0236627	TNF	1
