# Supplementary material for: Elucidate senescence-related gene signature and immune infiltration landscape in abdominal aortic aneurysm
Source: PLoS One. 2026 Jan 20;21(1):e0340976. doi: 10.1371/journal.pone.0340976 (PMC12818648; doi:10.1371/journal.pone.0340976)
Supplement: S7 Table — (XLSX) [file pone.0340976.s011.xlsx]

## Sheet: Supplementary Table 7
Supplementary Table 7. Candidate biomarkers identified by machine learning algorithms from senescence-related DEGs.
LASSO	RF	SVM-REF
EDNRA	EDNRA	TBX2
TNF	PTGS2	EDNRA
COMP	CRYAB	PTGS2
ZNF277	TBX2	ETS1
CRYAB	IL6	TDO2
TBX2	FOS	ZNF277
IL6	ETS1	IL6
FOS	TDO2	FOS
ETS1		COMP
TDO2
