# Supplementary material for: Elucidate senescence-related gene signature and immune infiltration landscape in abdominal aortic aneurysm
Source: PLoS One. 2026 Jan 20;21(1):e0340976. doi: 10.1371/journal.pone.0340976 (PMC12818648; doi:10.1371/journal.pone.0340976)
Supplement: S8 Table — (XLSX) [file pone.0340976.s012.xlsx]

## Sheet: Supplementary Table 8
Supplementary Table 8. Single-gene GSEA of the biomarkers based on GO database.
Biomarkers	Description	setSize	enrichmentScore	NES	pvalue	p.adjust	qvalue	rank
IL6	GO_NEGATIVE_REGULATION_OF_INTRACELLULAR_SIGNAL_TRANSDUCTION	446	0.296405	1.91639	1e-10	6.452e-07	5.74632e-07	2105
	GO_CELLULAR_RESPONSE_TO_BIOTIC_STIMULUS	210	0.366843	2.18643	4.21178e-10	1.35872e-06	1.21011e-06	2555
	GO_INTRINSIC_APOPTOTIC_SIGNALING_PATHWAY	263	0.336267	2.01475	3.38609e-09	7.28234e-06	6.48584e-06	2144
	GO_RESPONSE_TO_MOLECULE_OF_BACTERIAL_ORIGIN	315	0.29544	1.83582	3.50689e-08	5.65661e-05	5.03792e-05	3402
	GO_P38MAPK_CASCADE	39	0.621113	2.64062	4.71518e-08	6.08446e-05	5.41898e-05	2042
	GO_NEGATIVE_REGULATION_OF_MAP_KINASE_ACTIVITY	71	0.486121	2.34537	2.29421e-07	0.000211461	0.000188332	2208
	GO_NEGATIVE_REGULATION_OF_MAPK_CASCADE	157	0.365102	2.07043	2.06107e-07	0.000211461	0.000188332	2018
	GO_NEGATIVE_REGULATION_OF_TRANSFERASE_ACTIVITY	241	0.313728	1.89556	2.63739e-07	0.000212705	0.000189441	2018
	GO_NEGATIVE_REGULATION_OF_PHOSPHORUS_METABOLIC_PROCESS	474	0.255742	1.65832	4.271e-07	0.000306183	0.000272694	2018
	GO_NEGATIVE_REGULATION_OF_PHOSPHORYLATION	388	0.265417	1.68661	6.17722e-07	0.000398554	0.000354962	2224
ETS1	GO_COTRANSLATIONAL_PROTEIN_TARGETING_TO_MEMBRANE	98	0.678031	3.14005	1e-10	2.93273e-08	2.62775e-08	3674
	GO_ESTABLISHMENT_OF_PROTEIN_LOCALIZATION_TO_ENDOPLASMIC_RETICULUM	109	0.630872	2.9725	1e-10	2.93273e-08	2.62775e-08	3438
	GO_CYTOSOLIC_RIBOSOME	108	0.607459	2.85615	1e-10	2.93273e-08	2.62775e-08	3779
	GO_NUCLEAR_TRANSCRIBED_MRNA_CATABOLIC_PROCESS_NONSENSE_MEDIATED_DECAY	115	0.579613	2.7616	1e-10	2.93273e-08	2.62775e-08	3674
	GO_PROTEIN_LOCALIZATION_TO_ENDOPLASMIC_RETICULUM	133	0.55363	2.70622	1e-10	2.93273e-08	2.62775e-08	3438
	GO_CYTOSOLIC_LARGE_RIBOSOMAL_SUBUNIT	60	0.630948	2.67312	1e-10	2.93273e-08	2.62775e-08	3779
	GO_NUCLEAR_TRANSCRIBED_MRNA_CATABOLIC_PROCESS	184	0.517569	2.63472	1e-10	2.93273e-08	2.62775e-08	3674
	GO_TRANSLATIONAL_INITIATION	183	0.502348	2.55254	1e-10	2.93273e-08	2.62775e-08	2493
	GO_PROTEIN_TARGETING_TO_MEMBRANE	180	0.5019	2.53992	1e-10	2.93273e-08	2.62775e-08	3438
	GO_STRUCTURAL_CONSTITUENT_OF_RIBOSOME	155	0.503356	2.51354	1e-10	2.93273e-08	2.62775e-08	4150
TDO2	GO_ESTABLISHMENT_OF_PROTEIN_LOCALIZATION_TO_ENDOPLASMIC_RETICULUM	109	0.467366	2.26739	9.13378e-09	5.89311e-05	5.71101e-05	3129
	GO_COTRANSLATIONAL_PROTEIN_TARGETING_TO_MEMBRANE	98	0.471175	2.24293	3.15799e-08	0.000101877	9.87288e-05	3129
	GO_STRUCTURAL_CONSTITUENT_OF_RIBOSOME	155	0.412844	2.11758	4.80777e-08	0.000103399	0.000100204	3646
	GO_NUCLEAR_TRANSCRIBED_MRNA_CATABOLIC_PROCESS	184	0.381029	1.99305	1.68277e-07	0.000271431	0.000263043	3129
	GO_PROTEIN_LOCALIZATION_TO_ENDOPLASMIC_RETICULUM	133	0.418715	2.10584	3.02071e-07	0.000389792	0.000377748	3129
	GO_RAC_GTPASE_BINDING	63	-0.475348	-2.33061	7.74289e-07	0.000832618	0.00080689	3043
	GO_RIBOSOMAL_SUBUNIT	180	0.354106	1.84531	7.05815e-06	0.0065056	0.00630457	2791
	GO_UBIQUITIN_LIKE_PROTEIN_LIGASE_ACTIVITY	209	0.337005	1.80583	1.09561e-05	0.0088361	0.00856306	5351
	GO_NUCLEAR_TRANSCRIBED_MRNA_CATABOLIC_PROCESS_NONSENSE_MEDIATED_DECAY	115	0.395697	1.94231	1.27725e-05	0.0091565	0.00887356	3129
	GO_CYTOSOLIC_RIBOSOME	108	0.403419	1.95368	1.72893e-05	0.0107211	0.0103898	2791
TBX2	GO_MHC_PROTEIN_COMPLEX	22	-0.849006	-2.70265	1e-10	1.21736e-08	9.34856e-09	2115
	GO_ADAPTIVE_IMMUNE_RESPONSE	377	-0.514414	-2.70021	1e-10	1.21736e-08	9.34856e-09	3621
	GO_POSITIVE_REGULATION_OF_LYMPHOCYTE_MEDIATED_IMMUNITY	97	-0.590281	-2.63236	1e-10	1.21736e-08	9.34856e-09	4018
	GO_REGULATION_OF_LYMPHOCYTE_MEDIATED_IMMUNITY	140	-0.550733	-2.59008	1e-10	1.21736e-08	9.34856e-09	4018
	GO_POSITIVE_REGULATION_OF_LEUKOCYTE_MEDIATED_IMMUNITY	123	-0.560205	-2.5767	1e-10	1.21736e-08	9.34856e-09	4018
	GO_REGULATION_OF_LEUKOCYTE_MEDIATED_IMMUNITY	188	-0.529607	-2.57069	1e-10	1.21736e-08	9.34856e-09	3942
	GO_ANTIGEN_PROCESSING_AND_PRESENTATION_OF_EXOGENOUS_PEPTIDE_ANTIGEN_VIA_MHC_CLASS_I	78	-0.597848	-2.56287	1e-10	1.21736e-08	9.34856e-09	3066
	GO_ANTIGEN_RECEPTOR_MEDIATED_SIGNALING_PATHWAY	225	-0.512493	-2.54066	1e-10	1.21736e-08	9.34856e-09	3074
	GO_LEUKOCYTE_MEDIATED_CYTOTOXICITY	97	-0.568667	-2.53597	1e-10	1.21736e-08	9.34856e-09	3733
	GO_LYMPHOCYTE_MEDIATED_IMMUNITY	234	-0.505314	-2.51529	1e-10	1.21736e-08	9.34856e-09	4018
