# Supplementary material for: Elucidate senescence-related gene signature and immune infiltration landscape in abdominal aortic aneurysm
Source: PLoS One. 2026 Jan 20;21(1):e0340976. doi: 10.1371/journal.pone.0340976 (PMC12818648; doi:10.1371/journal.pone.0340976)
Supplement: S9 Table — (XLSX) [file pone.0340976.s013.xlsx]

## Sheet: Supplementary Table 9
Supplementary Table 9. Marker genes used for annotating cell types of the ten immune cell clusters.
p_val	avg_log2FC	pct.1	pct.2	p_val_adj	gene	cluster
2.78e-121	8.642	0.463	0.002	1.68e-116	CD3E	T cell
9.12e-113	11.8783	0.425	0	5.53e-108	CD3D	T cell
8.55e-89	8.27094	0.345	0.001	5.18e-84	CD3G	T cell
1.83e-64	8.17658	0.273	0.006	1.11e-59	NKG7	T cell
1.03e-63	8.91817	0.252	0.001	6.27e-59	ITK	T cell
2.93e-95	6.22071	0.403	0.01	1.78e-90	C1QB	Macrophage
7.3e-90	6.21366	0.378	0.008	4.43e-85	C1QC	Macrophage
6.42e-86	6.84894	0.365	0.009	3.9e-81	MS4A7	Macrophage
3.21e-60	7.14054	0.257	0.005	1.95e-55	EREG	Macrophage
3.02e-59	5.97534	0.251	0.005	1.83e-54	MS4A4A	Macrophage
3.9e-213	7.7869	0.82	0.027	2.37e-208	ACTA2	Adventitial cell
7.34e-174	7.98731	0.651	0.008	4.45e-169	RGS5	Adventitial cell
6.02e-161	7.6844	0.633	0.015	3.65e-156	MYH11	Adventitial cell
1.41e-100	8.20082	0.388	0.003	8.54e-96	LMOD1	Adventitial cell
1.95e-76	7.89104	0.298	0.002	1.18e-71	PLN	Adventitial cell
4.41e-120	10.5239	0.469	0.007	2.68e-115	ACKR1	Endothelial cell
4.58e-78	9.02323	0.31	0.005	2.78e-73	STC1	Endothelial cell
1.64e-73	8.22432	0.262	0.001	9.94e-69	CCL14	Endothelial cell
1.85e-73	7.12496	0.262	0.001	1.13e-68	TM4SF18	Endothelial cell
7.58e-72	8.54417	0.283	0.004	4.6e-67	SELE	Endothelial cell
4.09e-241	8.9041	0.875	0.005	2.48e-236	ITLN1	Dendritic cell
3.11e-164	7.08489	0.736	0.014	1.88e-159	EDN1	Dendritic cell
9.72e-76	7.24208	0.347	0.007	5.89e-71	BMX	Dendritic cell
6.28e-53	5.92778	0.306	0.011	3.81e-48	BMP4	Dendritic cell
9.28e-44	6.18	0.25	0.009	5.63e-39	BMP6	Dendritic cell
1.96e-186	8.18504	0.765	0.01	1.19e-181	CXCL14	Fibroblast
6.06e-166	8.42161	0.706	0.01	3.67e-161	PLA2G2A	Fibroblast
1.65e-163	7.18244	0.794	0.019	1e-158	FBLN1	Fibroblast
2.97e-115	7.21668	0.471	0.005	1.8e-110	PI16	Fibroblast
3.75e-68	7.27602	0.324	0.007	2.27e-63	HAS1	Fibroblast
8.28e-157	12.1225	0.533	0.001	5.02e-152	CXCR2	Granulocyte
1.27e-139	9.30861	0.533	0.004	7.68e-135	FCGR3B	Granulocyte
1.71e-138	9.5463	0.517	0.003	1.04e-133	ADGRG3	Granulocyte
1.78e-128	9.83869	0.483	0.003	1.08e-123	CMTM2	Granulocyte
2.94e-64	9.71553	0.267	0.003	1.78e-59	KCNJ15	Granulocyte
5.6e-205	6.8257	0.83	0.007	3.4e-200	LINC00926	B cell
2.39e-191	5.9896	0.957	0.018	1.45e-186	TNFRSF13C	B cell
2.08e-137	6.40371	0.511	0.002	1.26e-132	NIBAN3	B cell
1.65e-105	6.24953	0.404	0.002	1e-100	AC120193.1	B cell
3.31e-79	7.92419	0.298	0.001	2.01e-74	AC119396.1	B cell
1.58e-77	9.47826	0.733	0.047	9.57e-73	IGHG3	Plasma cell
2.55e-57	9.45757	0.644	0.051	1.55e-52	IGHG2	Plasma cell
3.69e-57	10.2757	0.267	0.004	2.24e-52	IGKV4-1	Plasma cell
7.09e-44	10.5619	0.667	0.082	4.3e-39	IGHG1	Plasma cell
1.63e-27	9.29104	0.844	0.264	9.86e-23	IGKC	Plasma cell
1.48e-233	8.28181	0.864	0.004	8.97e-229	MMP12	Monocyte
1.36e-143	7.41751	0.568	0.004	8.28e-139	MT1H	Monocyte
1.88e-83	4.86942	1	0.095	1.14e-78	SPP1	Monocyte
4.53e-75	6.33314	0.591	0.026	2.75e-70	HK2	Monocyte
5.59e-48	6.21815	0.295	0.008	3.39e-43	TOP2A	Monocyte
